# Supplementary material for: (E,E)-6,6′-Dimeth­oxy-2,2′-[o-phenyl­ene­bis(nitrilo­methyl­idyne)]diphenol
Source: Acta Crystallogr Sect E Struct Rep Online. 2009 Mar 14;65(Pt 4):o754. doi: 10.1107/S1600536809008757 (PMC2968897; doi:10.1107/S1600536809008757)
Supplement: Supplementary file 2 [file e-65-0o754-Isup2.hkl]

# 
# h,k,l, Fc-squared, Fo-squared, sigma(Fo-squared) and status flag 
# 
data_I
_shelx_title ' 070530e in P2(1)/c' 
_shelx_refln_list_code          4 
_shelx_F_calc_maximum      164.99 
_exptl_crystal_F_000       792.00 
_reflns_d_resolution_high  0.8406 
 
loop_ 
 _symmetry_equiv_pos_as_xyz 
 'x, y, z' 
 '-x, y+1/2, -z+1/2' 
 '-x, -y, -z' 
 'x, -y-1/2, z-1/2' 
 
_cell_length_a     6.5863 
_cell_length_b    16.7256 
_cell_length_c    17.0226 
_cell_angle_alpha  90.000 
_cell_angle_beta   97.926 
_cell_angle_gamma  90.000 
 
_shelx_F_squared_multiplier     1.000 
 
loop_ 
 _refln_index_h 
 _refln_index_k 
 _refln_index_l 
 _refln_F_squared_calc 
 _refln_F_squared_meas 
 _refln_F_squared_sigma 
 _refln_observed_status 
   1   0   0      722.05      671.07     26.66 o 
   2   0   0     2618.25     2436.97     71.77 o 
   3   0   0      110.31      109.36     22.28 o 
   4   0   0       13.09       25.91     12.45 o 
   5   0   0       43.74       43.14     16.06 o 
   6   0   0        5.09       -5.88     28.43 o 
   7   0   0       14.06      -13.67     29.80 o 
   1   1   0     4537.57     4219.06    140.72 o 
   2   1   0      521.31      439.39     18.21 o 
   3   1   0     1302.42     1303.59     66.50 o 
   4   1   0      372.64      374.46     23.00 o 
   5   1   0        6.22      -11.17     11.21 o 
   6   1   0        0.82      -19.99     16.55 o 
   7   1   0        2.52       -8.65     20.64 o 
   0   2   0     3267.36     3376.36    105.40 o 
   1   2   0     2275.06     1930.64     34.83 o 
   2   2   0      357.24      334.11     14.74 o 
   3   2   0      118.14      114.09     14.23 o 
   4   2   0       85.25       90.63     14.37 o 
   5   2   0       69.94       75.29     18.28 o 
   6   2   0        7.76       18.71     19.47 o 
   7   2   0       13.94        5.90     19.25 o 
   1   3   0     1109.71      993.08     26.15 o 
   2   3   0     1064.27     1056.06     25.56 o 
   3   3   0     1295.56     1663.11    347.76 o 
   4   3   0        0.60       -4.91     10.36 o 
   5   3   0       80.19       76.16     16.49 o 
   6   3   0      114.62      124.36     31.78 o 
   7   3   0        0.24        9.96     21.06 o 
   0   4   0     1577.67     1595.40     43.78 o 
   1   4   0     1947.13     1982.28     35.22 o 
   2   4   0      149.42      146.50     10.35 o 
   3   4   0       58.18       57.56      9.31 o 
   4   4   0       38.52       26.24     11.36 o 
   5   4   0        9.89       -0.34     12.50 o 
   6   4   0      302.51      324.98     29.68 o 
   7   4   0        0.10      -11.06     19.79 o 
   1   5   0      145.30      162.74      9.37 o 
   2   5   0       79.01       61.48      9.04 o 
   3   5   0        1.15       -2.30      7.35 o 
   4   5   0        1.17        5.58     11.20 o 
   5   5   0       34.84       39.13     15.07 o 
   6   5   0      116.13      155.58     22.95 o 
   7   5   0       15.90        2.09     18.96 o 
   0   6   0      148.56      116.00     12.98 o 
   1   6   0        0.05       -2.02      6.30 o 
   2   6   0      394.36      453.31     15.91 o 
   3   6   0       10.50        7.01      8.14 o 
   4   6   0       33.96       21.90     14.56 o 
   5   6   0       53.93       57.04     17.70 o 
   6   6   0       10.37        7.81     15.90 o 
   7   6   0       24.35       32.56     18.08 o 
   1   7   0      644.59      667.83     17.53 o 
   2   7   0       24.25       17.57      8.50 o 
   3   7   0       82.99       77.24     12.62 o 
   4   7   0       33.08       20.75     13.96 o 
   5   7   0        8.53       18.23     13.43 o 
   6   7   0        3.92       18.03     14.10 o 
   7   7   0       58.78       78.25     24.77 o 
   0   8   0       78.79       79.76     22.99 o 
   1   8   0      294.38      309.20     13.54 o 
   2   8   0       59.27       51.90      9.37 o 
   3   8   0      166.22      134.41     16.26 o 
   4   8   0      146.49      123.11     18.29 o 
   5   8   0       33.62       28.40     13.98 o 
   6   8   0        0.02       -6.34     12.81 o 
   7   8   0        1.05       19.57     16.04 o 
   1   9   0      474.37      476.86     17.14 o 
   2   9   0      152.84      162.88     16.92 o 
   3   9   0      235.66      228.31     19.27 o 
   4   9   0        2.58       -0.67     13.22 o 
   5   9   0       10.28       16.49     13.80 o 
   6   9   0        3.53       18.35     14.04 o 
   0  10   0      855.99      832.59     45.39 o 
   1  10   0       32.09       25.86      8.47 o 
   2  10   0       19.40       18.38     12.44 o 
   3  10   0      194.16      169.73     19.51 o 
   4  10   0       61.60       79.03     18.89 o 
   5  10   0       41.09       53.11     15.89 o 
   6  10   0        0.06        0.73     13.12 o 
   1  11   0      435.06      400.52     17.88 o 
   2  11   0       52.83       46.05     13.69 o 
   3  11   0       12.58       10.27     13.14 o 
   4  11   0       10.07        7.07     19.02 o 
   5  11   0       22.79       35.31     15.56 o 
   6  11   0       23.05       30.69     16.64 o 
   0  12   0        0.57      -14.94     12.36 o 
   1  12   0       86.54       85.21     12.25 o 
   2  12   0        5.69        8.81     13.40 o 
   3  12   0      681.14      670.79     35.65 o 
   4  12   0        0.22       -1.73     14.05 o 
   5  12   0       15.83       -1.20     16.09 o 
   6  12   0       36.67       20.39     18.49 o 
   1  13   0       12.41       12.08     11.65 o 
   2  13   0       18.24       17.34     14.91 o 
   3  13   0        0.12       13.43     16.81 o 
   4  13   0        7.13       19.59     14.83 o 
   5  13   0        1.55       -3.26     14.33 o 
   0  14   0        4.28        3.19     14.46 o 
   1  14   0       18.34       13.96     13.45 o 
   2  14   0      141.78      172.71     21.45 o 
   3  14   0       20.12        8.80     15.37 o 
   4  14   0        2.38      -11.40     14.92 o 
   5  14   0        0.01        1.00     16.27 o 
   1  15   0      308.44      302.13     22.50 o 
   2  15   0      111.39       97.96     18.39 o 
   3  15   0        6.00        6.00     19.25 o 
   4  15   0        2.79        4.29     17.68 o 
   5  15   0        0.80       -3.17     17.06 o 
   0  16   0      341.17      306.78     38.33 o 
   1  16   0      120.24      126.08     18.75 o 
   2  16   0       46.99       42.36     17.84 o 
   3  16   0       45.92       20.22     25.81 o 
   4  16   0        0.03      -17.14     18.19 o 
   1  17   0       23.07       49.30     17.58 o 
   2  17   0       29.28       17.51     20.01 o 
   3  17   0        1.53       -9.54     22.76 o 
   4  17   0        1.63        7.83     19.64 o 
   0  18   0       18.10       18.22     26.88 o 
   1  18   0        6.36      -14.74     24.88 o 
   2  18   0       10.53        6.87     27.48 o 
   3  18   0        0.60        2.48     24.16 o 
   1  19   0        5.51       -1.36     25.71 o 
   2  19   0        7.63       -4.04     29.35 o 
  -7   1   1        5.18        3.37     20.44 o 
  -6   1   1        4.10        0.24     19.13 o 
  -5   1   1       58.89       57.61     14.26 o 
  -4   1   1       73.75       90.76     14.72 o 
  -3   1   1      910.17      901.21     37.80 o 
  -2   1   1     2955.04     2675.70     72.04 o 
  -1   1   1        7.68       -1.97      7.86 o 
   0   1   1     2165.57     2096.32    277.16 o 
   1   1   1      754.28      717.87     11.79 o 
   2   1   1       64.16       61.20      7.22 o 
   3   1   1      979.79      943.39     27.68 o 
   4   1   1      438.93      471.77     20.30 o 
   5   1   1        0.76       26.69     24.91 o 
   6   1   1       10.86       16.84     20.46 o 
   7   1   1        0.00       -9.78     17.35 o 
  -7   2   1       44.95       36.22     25.22 o 
  -6   2   1       11.04        8.23     20.34 o 
  -5   2   1       56.68       58.51     17.08 o 
  -4   2   1      159.28      157.12     18.42 o 
  -3   2   1      349.49      315.85     33.53 o 
  -2   2   1      415.89      411.88     22.36 o 
  -1   2   1     5942.01     5683.40     58.83 o 
   0   2   1     1435.40     1486.38     75.65 o 
   1   2   1     7312.60     6912.39    130.76 o 
   2   2   1        0.45       -5.12      7.40 o 
   3   2   1      243.14      236.83     14.74 o 
   4   2   1       33.28       30.34      9.00 o 
   5   2   1        8.13        6.25     12.80 o 
   6   2   1        0.43        1.44     19.21 o 
   7   2   1        1.92       -5.03     18.28 o 
  -7   3   1        1.94        4.79     23.08 o 
  -6   3   1        4.25       19.70     21.53 o 
  -5   3   1       49.43       40.03     13.73 o 
  -4   3   1      679.99      751.90     32.23 o 
  -3   3   1      106.00      104.11     13.82 o 
  -2   3   1      146.08      123.93     11.38 o 
  -1   3   1      280.76      248.24     15.15 o 
   0   3   1      185.79      192.38      7.94 o 
   1   3   1       28.54       25.29      8.90 o 
   2   3   1     1688.01     1730.40     32.80 o 
   3   3   1     3508.09     3947.82     87.72 o 
   4   3   1      299.93      274.68     15.66 o 
   5   3   1        0.03        2.88     12.30 o 
   6   3   1       45.21       41.26     21.83 o 
   7   3   1       10.03        8.56     18.48 o 
  -7   4   1        7.75       19.21     21.60 o 
  -6   4   1        2.47       17.76     15.42 o 
  -5   4   1       29.82       23.05     12.94 o 
  -4   4   1       25.87        8.04     10.46 o 
  -3   4   1       26.97       13.33      8.61 o 
  -2   4   1      190.16      187.02     13.83 o 
  -1   4   1     5861.91     6030.49     50.59 o 
   0   4   1      228.67      227.79     10.26 o 
   1   4   1      566.64      512.00     14.09 o 
   2   4   1       12.04       16.11      6.52 o 
   3   4   1      117.02      107.06     13.10 o 
   4   4   1        0.10       -2.86      9.28 o 
   5   4   1        9.26        4.08     16.76 o 
   6   4   1        6.80       18.60     21.32 o 
   7   4   1        7.91        3.61     19.38 o 
  -7   5   1        6.41       -4.10     31.71 o 
  -6   5   1        0.19        2.52     14.21 o 
  -5   5   1       74.81       48.36     15.94 o 
  -4   5   1        2.58       -0.91      9.51 o 
  -3   5   1       34.39       32.20      9.85 o 
  -2   5   1      691.87      658.73     17.92 o 
  -1   5   1     2771.32     2783.52     33.15 o 
   0   5   1      166.27      171.38      9.86 o 
   1   5   1        8.45        0.03      5.63 o 
   2   5   1        0.73       -1.18      8.68 o 
   3   5   1       24.50       26.81      7.46 o 
   4   5   1       39.55       44.05     11.89 o 
   5   5   1      172.92      165.87     26.50 o 
   6   5   1        0.94       22.10     16.32 o 
   7   5   1        8.85       14.93     19.07 o 
  -7   6   1        8.24       24.78     18.95 o 
  -6   6   1       11.70       33.40     15.13 o 
  -5   6   1      133.36      157.15     21.43 o 
  -4   6   1       19.21       16.00     11.90 o 
  -3   6   1       33.42       26.85     12.07 o 
  -2   6   1      211.58      224.55     13.55 o 
  -1   6   1        6.89        3.45      8.38 o 
   0   6   1      109.99       97.41      8.72 o 
   1   6   1      895.25      897.36     18.75 o 
   2   6   1     2160.31     2448.38     72.71 o 
   3   6   1      461.92      447.71     15.29 o 
   4   6   1       27.49        8.87     10.04 o 
   5   6   1       89.05       61.13     17.86 o 
   6   6   1      129.93      113.66     20.93 o 
   7   6   1        3.20       10.55     17.90 o 
  -7   7   1       70.72       58.37     28.16 o 
  -6   7   1       14.70       22.84     14.09 o 
  -5   7   1      396.01      429.31     31.12 o 
  -4   7   1        4.47       -1.12     11.99 o 
  -3   7   1       98.21      104.49     13.16 o 
  -2   7   1      236.39      247.82     14.40 o 
  -1   7   1       50.81       48.67      8.79 o 
   0   7   1      770.30      756.72     25.53 o 
   1   7   1      113.19      106.70      9.23 o 
   2   7   1      411.84      447.26     15.23 o 
   3   7   1        5.02      -11.69     10.06 o 
   4   7   1       47.66       41.96     12.81 o 
   5   7   1        2.71       -3.15     12.83 o 
   6   7   1       21.21       14.08     13.69 o 
   7   7   1       31.59       39.64     20.59 o 
  -7   8   1        5.64        8.28     15.60 o 
  -6   8   1      134.44      123.34     27.98 o 
  -5   8   1        0.82        8.13     13.69 o 
  -4   8   1        6.45        8.31     13.08 o 
  -3   8   1      560.90      545.42     31.99 o 
  -2   8   1      842.52      839.02     23.55 o 
  -1   8   1       61.52       42.38      9.13 o 
   0   8   1        4.13       -3.35      7.18 o 
   1   8   1      160.10      159.99     13.54 o 
   2   8   1        1.18       -3.22      7.18 o 
   3   8   1      463.92      455.01     24.56 o 
   4   8   1       39.24       57.72     13.94 o 
   5   8   1        9.88        6.72     12.05 o 
   6   8   1        0.78        4.83     14.03 o 
   7   8   1        1.58       21.33     17.74 o 
  -6   9   1       35.38       69.09     20.82 o 
  -5   9   1       12.30       21.05     14.19 o 
  -4   9   1       23.89       13.07     13.92 o 
  -3   9   1        2.62       13.72     12.70 o 
  -2   9   1      261.08      241.00     14.92 o 
  -1   9   1      104.50      104.16     10.62 o 
   0   9   1     2702.42     2637.03     36.85 o 
   1   9   1        0.73        0.35      7.86 o 
   2   9   1      184.50      172.90     16.68 o 
   3   9   1       82.93       90.35     15.12 o 
   4   9   1       80.38       93.92     16.59 o 
   5   9   1        2.14       -0.73     12.55 o 
   6   9   1        1.35        6.82     12.79 o 
  -6  10   1        6.97        5.27     15.37 o 
  -5  10   1       19.19       17.20     13.43 o 
  -4  10   1       26.78       18.62     15.68 o 
  -3  10   1      218.43      199.44     34.28 o 
  -2  10   1        1.03       -1.08      9.32 o 
  -1  10   1       28.54       22.58      9.44 o 
   0  10   1       25.56       17.72      9.04 o 
   1  10   1        2.88       -1.76      7.62 o 
   2  10   1      195.34      184.41     17.81 o 
   3  10   1      153.07      134.61     17.98 o 
   4  10   1       54.48       31.32     14.10 o 
   5  10   1       16.76       20.66     14.57 o 
   6  10   1        7.86       19.79     12.97 o 
  -6  11   1        0.61       -2.31     16.28 o 
  -5  11   1        0.89       -4.98     16.36 o 
  -4  11   1        3.03       -2.64     13.28 o 
  -3  11   1      145.27      152.52     26.92 o 
  -2  11   1       88.68       69.51     14.93 o 
  -1  11   1      142.37      143.37     12.97 o 
   0  11   1      271.01      259.05     15.51 o 
   1  11   1        3.17       -2.30      8.71 o 
   2  11   1        7.27        9.63     12.21 o 
   3  11   1       11.98       18.93     13.33 o 
   4  11   1       48.01       31.75     14.10 o 
   5  11   1        2.35        4.27     13.72 o 
   6  11   1       25.47       29.15     14.99 o 
  -6  12   1        2.27        0.85     16.09 o 
  -5  12   1        0.16        9.16     17.98 o 
  -4  12   1      162.58      150.98     27.40 o 
  -3  12   1     1094.67     1101.45     74.90 o 
  -2  12   1        1.34       -2.93     13.14 o 
  -1  12   1        2.24       -1.32      9.14 o 
   0  12   1        0.43       -1.55      9.17 o 
   1  12   1       82.88       76.76     11.44 o 
   2  12   1        3.08        4.36     12.45 o 
   3  12   1       86.22       81.45     16.60 o 
   4  12   1      142.47      156.18     19.92 o 
   5  12   1        4.91       24.16     15.89 o 
   6  12   1        0.29        6.95     15.70 o 
  -5  13   1       25.54       24.09     19.88 o 
  -4  13   1       42.28       48.07     23.33 o 
  -3  13   1       22.92       24.69     18.37 o 
  -2  13   1        6.39        9.41     14.55 o 
  -1  13   1      320.04      325.75     19.02 o 
   0  13   1      233.97      205.42     15.72 o 
   1  13   1       41.03       33.08     12.97 o 
   2  13   1        5.78        8.39     15.31 o 
   3  13   1       34.99       13.95     13.59 o 
   4  13   1        0.03       -6.09     12.06 o 
   5  13   1        4.37        9.74     16.98 o 
  -5  14   1        0.09       -5.88     16.29 o 
  -4  14   1       31.81       29.30     20.00 o 
  -3  14   1       18.81       19.59     23.37 o 
  -2  14   1       24.81       12.03     14.51 o 
  -1  14   1        2.14        7.04     14.09 o 
   0  14   1       60.96       54.91     12.65 o 
   1  14   1       44.64       33.26     14.44 o 
   2  14   1      176.93      186.39     34.49 o 
   3  14   1       20.07       13.38     14.26 o 
   4  14   1        1.55        0.02     12.99 o 
   5  14   1        2.88       11.76     15.92 o 
  -5  15   1        7.69       16.19     18.88 o 
  -4  15   1        5.46      -10.65     15.96 o 
  -3  15   1        0.14       12.24     23.35 o 
  -2  15   1       73.52       97.89     26.91 o 
  -1  15   1        3.16        0.39     12.73 o 
   0  15   1       33.55       31.31     13.87 o 
   1  15   1        8.95       11.08     13.74 o 
   2  15   1       34.91       37.86     15.75 o 
   3  15   1       29.87       19.63     16.00 o 
   4  15   1        0.06      -13.24     17.32 o 
   5  15   1        4.16      -10.09     17.34 o 
  -4  16   1        0.11       -9.59     18.25 o 
  -3  16   1        1.94      -17.86     21.25 o 
  -2  16   1       26.49       50.14     29.46 o 
  -1  16   1       47.77       38.02     16.05 o 
   0  16   1        8.69       11.93     17.13 o 
   1  16   1        5.27        8.95     13.49 o 
   2  16   1      531.71      582.31     35.42 o 
   3  16   1       74.19       67.17     22.42 o 
   4  16   1        0.05        0.93     18.79 o 
  -4  17   1       20.67       -5.35     19.37 o 
  -3  17   1        0.06      -10.16     22.36 o 
  -2  17   1       11.52        4.42     25.26 o 
  -1  17   1       49.98       55.05     39.71 o 
   0  17   1       45.59       56.57     19.16 o 
   1  17   1       11.56       18.93     16.19 o 
   2  17   1       15.55       85.57     37.47 o 
   3  17   1        3.15       -9.36     19.02 o 
  -3  18   1       11.29        6.38     21.56 o 
  -2  18   1        3.57      -16.01     25.18 o 
  -1  18   1        0.40        3.22     24.59 o 
   0  18   1       36.73       50.46     22.98 o 
   1  18   1       65.58       47.64     18.86 o 
   2  18   1        0.87      -12.25     20.92 o 
   3  18   1        0.01        4.09     20.15 o 
  -2  19   1        1.84      -25.01     24.81 o 
  -1  19   1        4.47       -1.92     26.61 o 
   0  19   1        4.29      -13.62     22.40 o 
   1  19   1       48.29       56.60     29.94 o 
   2  19   1        0.06       -6.42     20.78 o 
  -7   0   2       76.66       75.19     39.78 o 
  -6   0   2       27.04       45.38     34.45 o 
  -5   0   2       72.86       89.81     31.44 o 
  -4   0   2        0.19        9.43     22.01 o 
  -3   0   2     1278.82     1369.88     61.93 o 
  -2   0   2       99.03       61.93     16.40 o 
   0   0   2     1704.25     1644.76     25.97 o 
   1   0   2    27221.73    24521.34    125.33 o 
   2   0   2      656.33      664.63     24.68 o 
   3   0   2        0.01        4.38      7.80 o 
   4   0   2       22.61       24.71     12.60 o 
   5   0   2      220.04      214.07     40.74 o 
   6   0   2        1.12        1.23     25.97 o 
   7   0   2        2.19       -3.55     23.51 o 
  -7   1   2        6.51      -19.68     22.03 o 
  -6   1   2        0.56       -0.07     18.68 o 
  -5   1   2       12.08       13.24     11.91 o 
  -4   1   2     2170.42     2557.95     72.40 o 
  -3   1   2      668.28      671.32     32.36 o 
  -2   1   2      487.19      446.95     21.66 o 
  -1   1   2      232.12      217.37     10.15 o 
   0   1   2      988.56      972.07     47.36 o 
   1   1   2     1726.45     1596.59     34.40 o 
   2   1   2      221.83      198.37      8.24 o 
   3   1   2        8.41       12.21      6.28 o 
   4   1   2        1.39       10.91      8.19 o 
   5   1   2       29.51       28.29     15.88 o 
   6   1   2       15.67        4.52     17.83 o 
   7   1   2        6.85        4.82     16.05 o 
  -7   2   2       87.06      241.95     63.63 o 
  -6   2   2        7.59       13.36     22.09 o 
  -5   2   2        6.88      -10.15     11.01 o 
  -4   2   2       14.29        3.01     13.88 o 
  -3   2   2      142.13      137.11     18.32 o 
  -2   2   2      261.28      205.35     23.79 o 
  -1   2   2     8464.94     8561.42    210.35 o 
   0   2   2    16443.25    17234.26   1489.97 o 
   1   2   2     2114.72     2066.10     47.81 o 
   2   2   2      335.10      308.78     13.07 o 
   3   2   2        8.48        6.43      6.27 o 
   4   2   2      299.28      299.39     16.43 o 
   5   2   2        0.90       -3.62     11.86 o 
   6   2   2       33.39       30.51     21.29 o 
   7   2   2        5.25        4.37     16.86 o 
  -7   3   2        2.48      -24.12     21.55 o 
  -6   3   2       17.94        6.58     14.99 o 
  -5   3   2        8.04        2.80     12.33 o 
  -4   3   2        0.48      -13.64      9.09 o 
  -3   3   2       32.28       40.33     10.61 o 
  -2   3   2      723.59      657.65     20.60 o 
  -1   3   2     2139.47     2170.87     54.47 o 
   0   3   2      612.09      631.68     26.89 o 
   1   3   2     2467.48     2330.56     46.03 o 
   2   3   2        0.27       -6.78      7.79 o 
   3   3   2     1598.67     1767.91     47.41 o 
   4   3   2       20.61       16.99      8.95 o 
   5   3   2      309.42      328.23     25.86 o 
   6   3   2       49.16       58.32     23.64 o 
   7   3   2        9.20        2.31     15.86 o 
  -7   4   2        0.97       39.37     36.91 o 
  -6   4   2        3.49        1.84     13.65 o 
  -5   4   2        0.35       -8.55     11.89 o 
  -4   4   2        1.19        4.85      9.64 o 
  -3   4   2      186.10      183.52     21.23 o 
  -2   4   2        3.86       -4.57      7.56 o 
  -1   4   2    25122.73    25888.79    339.49 o 
   0   4   2     4756.65     5009.10    262.61 o 
   1   4   2      152.64      159.45     14.47 o 
   2   4   2      227.56      221.01     17.50 o 
   3   4   2      107.29       92.01      7.70 o 
   4   4   2      119.64      122.09     14.94 o 
   5   4   2        1.70       -1.35     12.68 o 
   6   4   2       10.21       28.55     20.71 o 
   7   4   2       27.58       29.28     19.45 o 
  -7   5   2        3.03       21.56     32.53 o 
  -6   5   2       10.61       25.30     14.60 o 
  -5   5   2      165.21      128.46     19.14 o 
  -4   5   2      265.64      271.60     24.11 o 
  -3   5   2      124.19      132.51     12.42 o 
  -2   5   2       91.94       91.29     11.39 o 
  -1   5   2     2805.76     3007.76    112.82 o 
   0   5   2     1346.93     1333.65     98.62 o 
   1   5   2     1645.07     1628.01     25.78 o 
   2   5   2      876.28      943.61     50.67 o 
   3   5   2      360.42      339.92     12.65 o 
   4   5   2       51.12       43.97     12.62 o 
   5   5   2        0.04        9.59     13.78 o 
   6   5   2      273.91      275.12     37.91 o 
   7   5   2        0.18       -1.58     18.32 o 
  -7   6   2        2.16       24.88     20.64 o 
  -6   6   2       14.89        6.30     12.49 o 
  -5   6   2      126.67      141.31     19.62 o 
  -4   6   2        2.86       -1.64     10.70 o 
  -3   6   2      265.15      266.68     15.87 o 
  -2   6   2     2396.00     2564.68     59.36 o 
  -1   6   2     1573.05     1713.68     34.98 o 
   0   6   2        2.60        4.81      8.32 o 
   1   6   2        1.31        1.34      7.72 o 
   2   6   2       17.08       24.39     10.89 o 
   3   6   2      666.17      679.72     27.62 o 
   4   6   2      189.09      198.87     19.16 o 
   5   6   2       35.94       43.31     18.24 o 
   6   6   2       40.74       46.58     18.63 o 
   7   6   2        5.53        2.45     17.30 o 
  -7   7   2       25.41       47.06     19.38 o 
  -6   7   2        5.68       11.04     13.81 o 
  -5   7   2        1.61        4.16     13.55 o 
  -4   7   2       42.69       28.17     13.51 o 
  -3   7   2        0.87        0.96      9.74 o 
  -2   7   2     1317.16     1502.12     33.63 o 
  -1   7   2      759.67      765.68     23.92 o 
   0   7   2      261.87      251.85     14.10 o 
   1   7   2        7.77        0.99      8.30 o 
   2   7   2     4228.06     4593.01    261.31 o 
   3   7   2       65.80       67.73     13.94 o 
   4   7   2        0.04      -13.88      9.25 o 
   5   7   2        1.29        6.82     13.80 o 
   6   7   2       20.46        4.97     14.59 o 
   7   7   2        6.94       31.44     29.39 o 
  -7   8   2       10.77       16.27     15.76 o 
  -6   8   2        7.86       12.79     16.08 o 
  -5   8   2       48.54       66.56     16.66 o 
  -4   8   2      910.60      845.06     48.79 o 
  -3   8   2        9.64        1.32     10.18 o 
  -2   8   2       45.63       38.26     11.59 o 
  -1   8   2      407.02      390.51     20.30 o 
   0   8   2      134.84      130.78     10.69 o 
   1   8   2      175.18      175.76     13.27 o 
   2   8   2       19.29       21.96     10.75 o 
   3   8   2       35.48       33.88     12.33 o 
   4   8   2        1.51      -11.24     10.98 o 
   5   8   2       14.10       10.98     13.25 o 
   6   8   2        0.00       25.13     13.31 o 
  -6   9   2        1.39       -2.23     14.92 o 
  -5   9   2       66.42       74.94     17.57 o 
  -4   9   2      140.24      126.53     20.81 o 
  -3   9   2      265.95      271.38     44.84 o 
  -2   9   2      213.77      203.63     16.78 o 
  -1   9   2       23.64       24.67     10.16 o 
   0   9   2      440.83      434.67     16.66 o 
   1   9   2        2.29        3.59      8.81 o 
   2   9   2      332.03      351.19     22.66 o 
   3   9   2       27.18       25.25     11.99 o 
   4   9   2       83.72       84.14     15.71 o 
   5   9   2        1.12        9.23     12.80 o 
   6   9   2        0.92        7.00     12.23 o 
  -6  10   2       62.94       51.70     19.81 o 
  -5  10   2       68.36       57.11     23.32 o 
  -4  10   2      312.83      315.16     26.99 o 
  -3  10   2       90.02       88.75     16.76 o 
  -2  10   2      265.92      275.46     19.10 o 
  -1  10   2      199.16      197.82     14.90 o 
   0  10   2      185.07      168.13     12.42 o 
   1  10   2       63.65       68.69     12.17 o 
   2  10   2        8.60       16.60     11.92 o 
   3  10   2      143.70      143.20     18.04 o 
   4  10   2        1.49        7.35     11.64 o 
   5  10   2       36.27       37.86     15.25 o 
   6  10   2        0.90        3.42     12.76 o 
  -6  11   2       42.14       35.28     21.06 o 
  -5  11   2        1.25       -9.92     15.21 o 
  -4  11   2       12.82       -6.97     26.52 o 
  -3  11   2       48.47       55.97     17.05 o 
  -2  11   2       12.04        4.89     12.17 o 
  -1  11   2      596.29      595.35     27.08 o 
   0  11   2      296.81      261.02     15.16 o 
   1  11   2        3.68       -4.14     10.67 o 
   2  11   2        7.56      -11.24     12.90 o 
   3  11   2      151.95      170.31     20.64 o 
   4  11   2        5.57       -0.85     13.00 o 
   5  11   2        1.89        7.55     13.86 o 
   6  11   2        1.03        8.56     12.82 o 
  -6  12   2        2.37        5.77     15.44 o 
  -5  12   2       19.55       15.11     16.82 o 
  -4  12   2       60.78       61.20     23.15 o 
  -3  12   2      244.20      246.51     27.11 o 
  -2  12   2      104.05      113.70     20.42 o 
  -1  12   2        0.26       -2.05     12.57 o 
   0  12   2        4.23       -0.50      8.87 o 
   1  12   2       13.07       17.75     11.53 o 
   2  12   2       36.71       28.17     15.39 o 
   3  12   2      214.54      247.69     27.88 o 
   4  12   2       31.61       23.60     14.84 o 
   5  12   2        3.50       10.07     13.56 o 
   6  12   2        0.60       12.12     13.99 o 
  -5  13   2        9.46       -7.50     16.74 o 
  -4  13   2        2.43        7.92     18.44 o 
  -3  13   2       49.21       66.27     27.27 o 
  -2  13   2       18.04       12.45     18.32 o 
  -1  13   2      429.06      406.20     25.01 o 
   0  13   2        0.30        2.59     12.05 o 
   1  13   2       13.29        1.04     11.25 o 
   2  13   2       42.33       35.01     15.55 o 
   3  13   2        8.66        1.10     14.92 o 
   4  13   2        8.95        5.30     13.54 o 
   5  13   2        0.64        4.93     15.39 o 
  -5  14   2        9.67        2.22     18.52 o 
  -4  14   2        6.11        0.49     21.64 o 
  -3  14   2      155.01      136.45     30.17 o 
  -2  14   2      102.75      106.23     27.38 o 
  -1  14   2       54.86       65.41     21.06 o 
   0  14   2      158.18      158.89     18.07 o 
   1  14   2        8.27        2.47     12.18 o 
   2  14   2      121.21      129.65     21.59 o 
   3  14   2       63.34       43.13     16.57 o 
   4  14   2        3.53       -6.31     13.28 o 
   5  14   2        1.59       16.49     16.15 o 
  -5  15   2        0.47       -5.72     14.95 o 
  -4  15   2        0.56      -13.44     17.41 o 
  -3  15   2        5.78       36.65     23.53 o 
  -2  15   2        0.96       -6.73     19.08 o 
  -1  15   2       58.83       59.12     21.10 o 
   0  15   2      154.38      142.93     17.81 o 
   1  15   2       24.70       33.68     13.93 o 
   2  15   2       82.69       83.44     18.84 o 
   3  15   2        8.06       22.21     15.94 o 
   4  15   2       10.28        3.59     13.27 o 
  -4  16   2        0.74       -0.89     18.84 o 
  -3  16   2       17.82       -1.60     21.50 o 
  -2  16   2        3.10       -6.37     22.61 o 
  -1  16   2       16.33        2.87     22.42 o 
   0  16   2       71.04       53.07     16.34 o 
   1  16   2       65.08       50.69     17.54 o 
   2  16   2      212.55      213.92     25.05 o 
   3  16   2        4.19       13.84     15.94 o 
   4  16   2        5.50       -5.92     14.42 o 
  -4  17   2        1.51       -5.76     19.35 o 
  -3  17   2        4.60      -10.14     18.16 o 
  -2  17   2        0.09       -8.02     23.88 o 
  -1  17   2        0.95      -27.33     18.22 o 
   0  17   2        0.17      -15.15     19.83 o 
   1  17   2        0.07        1.49     15.47 o 
   2  17   2        0.80       22.29     18.40 o 
   3  17   2        2.79        6.56     17.47 o 
  -3  18   2        3.37       -3.23     21.04 o 
  -2  18   2       15.43        6.92     22.36 o 
  -1  18   2       16.99      -21.00     23.69 o 
   0  18   2        0.17       18.99     21.97 o 
   1  18   2        0.03       13.97     18.12 o 
   2  18   2        0.93       11.25     16.61 o 
   3  18   2        0.13      -10.87     29.18 o 
  -2  19   2        1.29       -2.38     23.52 o 
  -1  19   2       11.21       -1.00     27.98 o 
   0  19   2        2.19       11.85     23.42 o 
   1  19   2       29.72       24.06     28.27 o 
   2  19   2        0.30       28.32     24.85 o 
  -7   1   3       11.67      386.31    327.74 o 
  -6   1   3        2.29        0.82     21.79 o 
  -5   1   3       38.49       26.81     18.78 o 
  -4   1   3      328.85      343.09     28.30 o 
  -3   1   3      914.73      891.64     36.03 o 
  -2   1   3      261.94      203.91     16.86 o 
  -1   1   3      167.70      166.37     10.50 o 
   0   1   3      760.92      690.77     38.26 o 
   1   1   3     2573.92     2397.82     52.46 o 
   2   1   3      133.25      119.48      6.86 o 
   3   1   3       48.99       44.52      6.38 o 
   4   1   3       22.13       14.80      7.89 o 
   5   1   3       42.48       41.20     18.75 o 
   6   1   3        4.23       -3.62     16.24 o 
   7   1   3        3.16       -6.86     14.78 o 
  -7   2   3        1.24       -8.64     23.05 o 
  -6   2   3        5.10       -0.36     12.97 o 
  -5   2   3       20.61       34.11     19.80 o 
  -4   2   3       11.94       -1.17     14.04 o 
  -3   2   3     1422.57     1468.86     59.60 o 
  -2   2   3     3466.60     3082.40     64.62 o 
  -1   2   3    14149.70    15376.46    220.36 o 
   0   2   3     3648.19     3858.12     84.59 o 
   1   2   3     4075.45     3940.06     66.17 o 
   2   2   3     2362.69     2269.68     47.86 o 
   3   2   3      529.11      507.09     17.14 o 
   4   2   3       11.81        6.02      8.74 o 
   5   2   3       94.77       95.78     24.23 o 
   6   2   3       87.48      114.32     27.77 o 
   7   2   3        1.32        2.09     14.41 o 
  -7   3   3        0.03       -0.41     31.99 o 
  -6   3   3       27.31       47.01     16.40 o 
  -5   3   3        9.90        3.32     12.13 o 
  -4   3   3        0.85       -2.73     14.49 o 
  -3   3   3      233.57      214.96     16.30 o 
  -2   3   3       54.68       52.62      9.31 o 
  -1   3   3       70.94      111.31     20.42 o 
   0   3   3    10597.36    11315.20    583.58 o 
   1   3   3    10607.12    10269.75    406.94 o 
   2   3   3       52.55       61.01     10.67 o 
   3   3   3      199.04      215.97     15.57 o 
   4   3   3       33.12       36.71     10.41 o 
   5   3   3        1.56        0.14     13.03 o 
   6   3   3       63.51       93.40     45.93 o 
   7   3   3        0.22        0.49     15.60 o 
  -7   4   3        3.48       19.55     23.85 o 
  -6   4   3        7.06       10.09     14.96 o 
  -5   4   3        5.25        3.77     10.04 o 
  -4   4   3       34.50       30.34      9.59 o 
  -3   4   3      973.65      940.02     41.38 o 
  -2   4   3     3134.63     3314.46    126.05 o 
  -1   4   3    12064.23    13171.73    385.46 o 
   0   4   3      248.59      241.37     17.94 o 
   1   4   3       25.13       22.40      7.20 o 
   2   4   3       91.22       80.08     10.92 o 
   3   4   3      122.48      122.01     13.71 o 
   4   4   3        3.59       -4.29      9.36 o 
   5   4   3      249.52      269.44     37.67 o 
   6   4   3      122.12      101.84     27.49 o 
   7   4   3        4.73       10.72     15.45 o 
  -7   5   3        6.15       17.79     16.26 o 
  -6   5   3        0.09        1.72     13.73 o 
  -5   5   3       16.47       19.46     13.37 o 
  -4   5   3      272.40      258.84     17.20 o 
  -3   5   3       80.54       71.52     10.99 o 
  -2   5   3      138.97      131.96     11.99 o 
  -1   5   3      106.64      114.53     11.82 o 
   0   5   3       27.30       25.76      8.86 o 
   1   5   3        7.88        0.08      8.21 o 
   2   5   3      306.81      300.60     18.32 o 
   3   5   3      759.90      890.27     61.84 o 
   4   5   3      148.32      141.56     16.05 o 
   5   5   3        6.43        5.40     10.83 o 
   6   5   3      233.56      265.79     36.58 o 
   7   5   3        0.23       -3.33     15.77 o 
  -7   6   3        0.90       15.36     16.06 o 
  -6   6   3       13.58        8.82     16.03 o 
  -5   6   3      257.08      245.16     24.26 o 
  -4   6   3      332.85      325.12     19.91 o 
  -3   6   3       92.44       87.14     11.87 o 
  -2   6   3      235.24      228.07     15.30 o 
  -1   6   3      218.20      229.37     15.09 o 
   0   6   3        0.35        9.27      8.41 o 
   1   6   3        4.44       -1.21      8.12 o 
   2   6   3       32.50       32.32     11.47 o 
   3   6   3      417.65      483.27     35.89 o 
   4   6   3        3.97       -0.91     11.50 o 
   5   6   3       46.95       47.32     13.64 o 
   6   6   3        0.09       -2.00     24.81 o 
   7   6   3        0.05        0.19     14.90 o 
  -7   7   3        0.21       -2.40     14.47 o 
  -6   7   3       29.09       34.82     18.53 o 
  -5   7   3      146.50      112.43     18.50 o 
  -4   7   3      359.18      352.71     25.38 o 
  -3   7   3       18.96        9.39      9.16 o 
  -2   7   3      234.75      275.92     17.44 o 
  -1   7   3      850.98      869.82     25.69 o 
   0   7   3        0.16       -5.86      9.04 o 
   1   7   3      129.36      131.71     11.68 o 
   2   7   3      728.21      817.44     37.88 o 
   3   7   3        6.63       11.31     11.47 o 
   4   7   3        0.00       -0.90     11.13 o 
   5   7   3       16.10       34.04     30.46 o 
   6   7   3        7.79        2.77     14.51 o 
   7   7   3        0.03        8.02     16.15 o 
  -7   8   3        3.60        0.37     14.59 o 
  -6   8   3       67.23       64.63     20.63 o 
  -5   8   3      598.57      697.73     50.53 o 
  -4   8   3      351.43      369.02     27.57 o 
  -3   8   3       12.89       51.85     31.07 o 
  -2   8   3     1428.73     1703.08     38.24 o 
  -1   8   3      235.67      283.18     18.00 o 
   0   8   3      440.82      470.91     19.43 o 
   1   8   3      558.78      548.22     21.66 o 
   2   8   3       48.29       47.91     12.17 o 
   3   8   3      354.52      347.12     23.67 o 
   4   8   3       51.06       31.73     13.36 o 
   5   8   3       80.35       71.10     17.31 o 
   6   8   3        7.18       16.85     17.53 o 
  -6   9   3        3.89        5.85     17.19 o 
  -5   9   3       80.58       52.27     22.05 o 
  -4   9   3        3.58       20.07     14.75 o 
  -3   9   3       39.45       80.76     25.35 o 
  -2   9   3       53.31       40.54     12.17 o 
  -1   9   3        2.79       -1.93     10.58 o 
   0   9   3     1057.46     1078.02     28.78 o 
   1   9   3       12.39       12.66      9.29 o 
   2   9   3      234.83      250.28     19.66 o 
   3   9   3       34.76       20.87     12.60 o 
   4   9   3       67.00       70.41     16.00 o 
   5   9   3        2.01       10.70     12.50 o 
   6   9   3        4.10       17.63     13.98 o 
  -6  10   3        0.46        1.29     16.40 o 
  -5  10   3        0.46      -12.17     15.46 o 
  -4  10   3      218.10      195.77     31.13 o 
  -3  10   3       20.30       15.06     14.48 o 
  -2  10   3       56.03       63.37     14.27 o 
  -1  10   3       63.25       50.88     13.35 o 
   0  10   3      273.55      284.49     17.62 o 
   1  10   3       45.67       42.64     10.83 o 
   2  10   3       23.33       25.61     11.62 o 
   3  10   3      172.48      173.18     19.19 o 
   4  10   3       43.56       38.36     14.87 o 
   5  10   3       63.63       39.87     13.68 o 
   6  10   3        5.38        2.23     11.81 o 
  -6  11   3        0.12       -4.32     12.84 o 
  -5  11   3        0.03       -2.73     16.41 o 
  -4  11   3        0.35       -8.85     19.67 o 
  -3  11   3      239.74      243.07     33.53 o 
  -2  11   3        0.75       -3.35     11.22 o 
  -1  11   3      129.48      199.35     28.07 o 
   0  11   3       36.35       25.06     11.19 o 
   1  11   3       65.28       65.26     12.90 o 
   2  11   3        1.46       -2.72     12.28 o 
   3  11   3      126.96      130.32     18.38 o 
   4  11   3        2.78       -1.68     12.57 o 
   5  11   3        0.73       14.85     13.09 o 
   6  11   3        5.18       -2.47     12.36 o 
  -6  12   3        1.76        2.89     15.29 o 
  -5  12   3        3.86       -7.07     13.43 o 
  -4  12   3        3.31        7.02     19.50 o 
  -3  12   3      265.66      230.49     34.27 o 
  -2  12   3        0.30        7.62     16.47 o 
  -1  12   3      105.19       81.07     16.07 o 
   0  12   3       34.18       43.51     12.47 o 
   1  12   3       15.97       22.78     14.26 o 
   2  12   3       23.08       34.70     15.96 o 
   3  12   3      224.26      229.67     22.58 o 
   4  12   3        5.26       -5.50     12.82 o 
   5  12   3        4.28        8.43     12.11 o 
  -5  13   3        1.06       -1.36     15.79 o 
  -4  13   3        3.29        8.03     17.66 o 
  -3  13   3       85.49       82.97     25.91 o 
  -2  13   3        0.86      -14.43     19.99 o 
  -1  13   3      126.62      131.03     18.53 o 
   0  13   3       47.06       58.91     13.91 o 
   1  13   3      125.91      134.94     16.64 o 
   2  13   3        0.82      -14.21     14.83 o 
   3  13   3       48.56       43.89     15.56 o 
   4  13   3       13.64       18.20     15.05 o 
   5  13   3        0.20        9.75     12.35 o 
  -5  14   3       14.11       -2.80     15.30 o 
  -4  14   3        2.82       18.31     23.05 o 
  -3  14   3      213.04      152.45     31.31 o 
  -2  14   3       17.24        8.23     22.28 o 
  -1  14   3        2.93        2.23     13.42 o 
   0  14   3       17.17        9.67     13.36 o 
   1  14   3       43.03       34.93     14.19 o 
   2  14   3      246.72      265.57     25.20 o 
   3  14   3        5.71       -2.43     13.66 o 
   4  14   3       15.09       27.93     14.77 o 
   5  14   3        7.06        3.99     11.11 o 
  -5  15   3        3.89        3.71     17.80 o 
  -4  15   3        5.99       -9.26     19.83 o 
  -3  15   3       21.14        3.69     20.00 o 
  -2  15   3      175.58      154.70     32.06 o 
  -1  15   3       64.83       61.76     24.64 o 
   0  15   3        5.89        6.78     13.58 o 
   1  15   3       19.26        7.31     14.42 o 
   2  15   3       18.99       26.01     17.03 o 
   3  15   3      199.55      240.69     28.16 o 
   4  15   3        2.94       -0.02     14.07 o 
  -4  16   3       14.48        7.67     18.22 o 
  -3  16   3       12.08      -12.40     19.74 o 
  -2  16   3        6.48        1.69     22.52 o 
  -1  16   3       35.43       30.68     24.50 o 
   0  16   3        2.09       -0.40     15.55 o 
   1  16   3        0.07        6.25     15.91 o 
   2  16   3      130.16      127.21     21.80 o 
   3  16   3       37.92       45.37     17.36 o 
   4  16   3        4.78        5.76     13.26 o 
  -4  17   3        1.24        2.68     17.28 o 
  -3  17   3        2.45       13.26     21.14 o 
  -2  17   3       36.51       25.62     23.43 o 
  -1  17   3        4.04        2.95     24.61 o 
   0  17   3        9.11        2.92     17.23 o 
   1  17   3        2.49       38.00     21.93 o 
   2  17   3        0.21        4.93     16.65 o 
   3  17   3       69.89       79.67     21.06 o 
  -3  18   3        0.00      -15.20     18.57 o 
  -2  18   3       17.66       18.87     24.90 o 
  -1  18   3        5.77       -5.60     24.06 o 
   0  18   3       19.33       38.67     22.22 o 
   1  18   3      145.24      156.40     27.69 o 
   2  18   3       36.74       54.23     20.02 o 
  -2  19   3        0.12       -8.05     21.55 o 
  -1  19   3        4.93      -12.04     23.32 o 
   0  19   3        0.45       -0.96     39.78 o 
   1  19   3        0.10       23.75     22.33 o 
  -7   0   4       15.11       64.11     46.75 o 
  -6   0   4       24.01       36.09     35.27 o 
  -5   0   4       25.90       10.12     24.74 o 
  -4   0   4     1207.33     1237.01     66.71 o 
  -3   0   4      694.90      729.57     44.56 o 
  -2   0   4     2654.49     2534.58     66.03 o 
  -1   0   4        7.94       20.07     21.46 o 
   0   0   4     4076.13     3903.85     51.94 o 
   1   0   4     9388.50     9137.77    395.89 o 
   2   0   4      217.00      186.88     12.09 o 
   3   0   4       72.42       56.03     10.60 o 
   4   0   4      563.26      584.17     24.72 o 
   5   0   4      115.24       92.82     31.85 o 
   6   0   4        0.02       18.18     21.87 o 
   7   0   4        0.00       -8.07     16.81 o 
  -7   1   4       30.56       21.19     25.23 o 
  -6   1   4       20.67       30.92     31.37 o 
  -5   1   4        3.25       24.93     26.52 o 
  -4   1   4      494.77      504.13     32.66 o 
  -3   1   4     1391.74     1359.99    115.92 o 
  -2   1   4      471.35      424.71     57.28 o 
  -1   1   4     1543.96     1571.85     48.60 o 
   0   1   4      699.54      675.22     32.77 o 
   1   1   4     8151.34     7764.69    139.68 o 
   2   1   4      257.84      242.15     11.62 o 
   3   1   4       24.19       21.73      5.90 o 
   4   1   4       25.66       19.20      7.53 o 
   5   1   4      643.86      708.36     50.64 o 
   6   1   4       77.29       75.42     22.36 o 
   7   1   4        0.09        0.59     14.10 o 
  -7   2   4        1.29       51.67     36.64 o 
  -6   2   4        5.89       -3.24     13.29 o 
  -5   2   4        9.18       11.46     20.30 o 
  -4   2   4      205.98      159.63     26.04 o 
  -3   2   4       14.60        4.36      9.38 o 
  -2   2   4        2.04       19.65     13.07 o 
  -1   2   4    18838.63    20833.70   1502.96 o 
   0   2   4     5101.85     5202.83    233.70 o 
   1   2   4    10560.97    10447.13    149.96 o 
   2   2   4       67.63       73.27      8.08 o 
   3   2   4        7.89       -1.18      6.13 o 
   4   2   4        3.02        8.92      9.34 o 
   5   2   4       23.56       17.72     13.35 o 
   6   2   4       96.68       99.84     25.46 o 
   7   2   4        1.55       -3.48     13.20 o 
  -7   3   4       25.39       65.30     26.21 o 
  -6   3   4        1.67       17.53     14.09 o 
  -5   3   4      243.16      260.05     23.43 o 
  -4   3   4        0.07        6.53     10.73 o 
  -3   3   4      295.88      291.91     17.55 o 
  -2   3   4      360.31      310.25     24.93 o 
  -1   3   4     5496.19     5568.66    112.78 o 
   0   3   4     7890.08     8612.85    415.36 o 
   1   3   4       30.71       29.96      7.69 o 
   2   3   4       40.11       37.50      7.21 o 
   3   3   4      170.21      151.69     14.71 o 
   4   3   4       33.06       28.10     10.17 o 
   5   3   4       16.01       15.89     13.32 o 
   6   3   4      236.14      277.54     41.35 o 
   7   3   4       16.28       -3.50     13.17 o 
  -7   4   4       10.36       29.16     18.30 o 
  -6   4   4        3.91       15.84     15.03 o 
  -5   4   4       54.29       39.89     11.85 o 
  -4   4   4        0.52        4.09     10.12 o 
  -3   4   4      262.89      219.31     15.91 o 
  -2   4   4        5.56       -3.33      7.67 o 
  -1   4   4     3764.97     3793.71    340.04 o 
   0   4   4      437.09      426.66     33.58 o 
   1   4   4        0.74       -8.49      6.84 o 
   2   4   4      379.60      346.25     32.01 o 
   3   4   4       57.64       43.48     11.34 o 
   4   4   4       14.47        1.52     10.33 o 
   5   4   4        7.83       17.69     12.60 o 
   6   4   4        0.00       33.38     21.67 o 
   7   4   4       21.23        8.48     16.09 o 
  -7   5   4        0.00       29.37     17.79 o 
  -6   5   4        0.11       12.86     16.86 o 
  -5   5   4        3.44        6.30     12.65 o 
  -4   5   4      141.82      215.08     20.77 o 
  -3   5   4        0.03       -5.76      9.22 o 
  -2   5   4     2322.71     2484.05    129.83 o 
  -1   5   4      967.71     1035.49     60.99 o 
   0   5   4      311.46      313.28     15.31 o 
   1   5   4      727.55      729.94     36.57 o 
   2   5   4     1233.13     1357.31     35.11 o 
   3   5   4        5.67        7.94     10.45 o 
   4   5   4      129.60      122.55     16.35 o 
   5   5   4        3.96       -6.55     11.78 o 
   6   5   4       84.70       52.96     22.52 o 
   7   5   4        3.48        4.13     15.45 o 
  -7   6   4        3.75       14.10     17.62 o 
  -6   6   4       40.05       45.32     19.59 o 
  -5   6   4        7.09       14.79     13.94 o 
  -4   6   4        0.19        4.97      9.68 o 
  -3   6   4      180.96      177.18     14.07 o 
  -2   6   4      176.65      151.29     13.32 o 
  -1   6   4      477.50      489.48     18.72 o 
   0   6   4      349.11      378.00     22.76 o 
   1   6   4       32.67       21.45      9.15 o 
   2   6   4      281.27      289.81     19.70 o 
   3   6   4      752.30      859.38     31.69 o 
   4   6   4       19.99        0.33     11.90 o 
   5   6   4      108.98      102.37     25.75 o 
   6   6   4        1.49        6.73     16.19 o 
   7   6   4        1.98        4.02     16.91 o 
  -7   7   4        4.89        2.03     13.57 o 
  -6   7   4       27.18       32.70     17.44 o 
  -5   7   4       10.75       15.59     19.10 o 
  -4   7   4      120.61      123.84     15.11 o 
  -3   7   4       12.93       12.30      9.26 o 
  -2   7   4      552.87      568.23     22.08 o 
  -1   7   4     3737.21     4205.11    198.52 o 
   0   7   4       12.53       -0.02     10.37 o 
   1   7   4      619.24      664.47     25.31 o 
   2   7   4      106.87      117.73     10.77 o 
   3   7   4       12.64       -2.93     11.63 o 
   4   7   4        5.92        6.21     12.86 o 
   5   7   4        0.18       -2.79     13.36 o 
   6   7   4       20.84       20.43     19.18 o 
  -7   8   4        3.66       20.51     17.28 o 
  -6   8   4        4.37       14.89     18.50 o 
  -5   8   4       54.69       74.71     24.25 o 
  -4   8   4      455.11      488.50     34.27 o 
  -3   8   4      103.32       88.37     13.13 o 
  -2   8   4     1233.22     1331.12     34.28 o 
  -1   8   4        1.20       10.91     11.52 o 
   0   8   4      379.46      407.26     18.61 o 
   1   8   4       18.57       14.40      9.50 o 
   2   8   4        7.94       -0.96      8.88 o 
   3   8   4       41.20       39.15     12.85 o 
   4   8   4        5.54        9.74     12.66 o 
   5   8   4       55.26       46.76     15.16 o 
   6   8   4       19.15       18.15     18.89 o 
  -6   9   4       22.87       25.99     19.27 o 
  -5   9   4       18.15       16.82     19.67 o 
  -4   9   4        2.06       26.17     19.41 o 
  -3   9   4      202.62      178.99     16.93 o 
  -2   9   4       46.50       53.60     13.24 o 
  -1   9   4      181.78      185.23     17.02 o 
   0   9   4       16.35        4.64     11.22 o 
   1   9   4      888.45      862.23     25.93 o 
   2   9   4       23.78       18.33     11.74 o 
   3   9   4       77.55       65.94     15.15 o 
   4   9   4       44.35       35.79     13.71 o 
   5   9   4        0.01        9.75     12.45 o 
   6   9   4        1.10        8.69     12.49 o 
  -6  10   4        9.06        2.43     17.28 o 
  -5  10   4       27.08       36.33     19.36 o 
  -4  10   4     1039.08     1039.69    128.57 o 
  -3  10   4       32.28       22.03     20.20 o 
  -2  10   4        1.32        7.80     11.99 o 
  -1  10   4      219.72      226.39     18.77 o 
   0  10   4       90.96       69.64     12.62 o 
   1  10   4      323.07      380.58     46.64 o 
   2  10   4       41.85       42.74     14.21 o 
   3  10   4       58.56       53.31     17.46 o 
   4  10   4       26.97       13.28     12.97 o 
   5  10   4        4.01        8.25     11.90 o 
   6  10   4       17.56       19.03     14.15 o 
  -6  11   4        3.24        3.48     15.76 o 
  -5  11   4       12.31       10.25     17.91 o 
  -4  11   4       19.25       27.71     22.06 o 
  -3  11   4       63.63       71.78     28.98 o 
  -2  11   4      110.67      141.12     17.47 o 
  -1  11   4       20.30       13.66     12.90 o 
   0  11   4       22.17       23.00     11.56 o 
   1  11   4      184.09      176.30     15.96 o 
   2  11   4       69.57       85.01     17.70 o 
   3  11   4        0.31       -4.89     12.49 o 
   4  11   4       47.71       48.09     15.16 o 
   5  11   4       24.16       18.56     13.41 o 
   6  11   4        6.56       23.24     28.26 o 
  -6  12   4       10.41       -3.40     15.35 o 
  -5  12   4       11.56        7.45     15.89 o 
  -4  12   4        7.33       -5.89     17.76 o 
  -3  12   4       11.81        7.36     22.65 o 
  -2  12   4       87.61       63.32     18.51 o 
  -1  12   4        4.04       12.66     14.76 o 
   0  12   4       45.60       37.68     14.05 o 
   1  12   4        0.57        4.85     12.01 o 
   2  12   4        9.58       -1.99     13.40 o 
   3  12   4        3.04       -2.58     14.38 o 
   4  12   4        1.86       12.34     13.37 o 
   5  12   4        2.89       12.55     13.19 o 
  -5  13   4        8.13        3.11     18.13 o 
  -4  13   4        6.71       -8.62     18.98 o 
  -3  13   4       74.65       52.52     26.27 o 
  -2  13   4       38.13       22.10     23.27 o 
  -1  13   4       10.58       10.07     15.05 o 
   0  13   4      271.96      247.46     23.50 o 
   1  13   4        0.39      -16.72     12.12 o 
   2  13   4       16.25        2.22     14.46 o 
   3  13   4        0.40        0.09     13.16 o 
   4  13   4        0.01        9.30     14.39 o 
   5  13   4        0.29        1.69     12.00 o 
  -5  14   4       17.39       -5.90     15.61 o 
  -4  14   4        2.95        1.70     20.77 o 
  -3  14   4        0.89      -24.74     17.57 o 
  -2  14   4       66.11       81.46     26.60 o 
  -1  14   4       19.48       25.83     16.33 o 
   0  14   4      196.72      168.64     18.50 o 
   1  14   4       48.20       37.38     16.45 o 
   2  14   4      122.22      111.63     20.23 o 
   3  14   4       27.62       39.29     16.60 o 
   4  14   4        6.50        2.43     12.55 o 
   5  14   4        0.98        5.96     12.13 o 
  -5  15   4        5.16        2.50     21.42 o 
  -4  15   4        0.04       -8.15     18.84 o 
  -3  15   4        2.52       -2.76     21.99 o 
  -2  15   4        8.18      -17.05     21.40 o 
  -1  15   4       11.21       -7.37     14.30 o 
   0  15   4       87.79       81.49     18.40 o 
   1  15   4       47.40       46.60     18.29 o 
   2  15   4        0.01       21.14     16.95 o 
   3  15   4       42.28       47.24     18.32 o 
   4  15   4        1.02        0.68     12.12 o 
  -4  16   4        0.29        2.26     17.89 o 
  -3  16   4       37.78       16.52     21.32 o 
  -2  16   4       62.97       21.30     28.50 o 
  -1  16   4       13.11       -4.46     21.59 o 
   0  16   4       14.49       48.67     19.52 o 
   1  16   4        3.76       -3.19     20.03 o 
   2  16   4        0.02       -2.96     15.18 o 
   3  16   4       53.39       54.62     17.62 o 
   4  16   4        0.16       13.71     14.13 o 
  -3  17   4        0.02       -6.84     19.38 o 
  -2  17   4       60.86       39.97     23.57 o 
  -1  17   4        4.54       -2.73     34.59 o 
   0  17   4       11.78       30.38     18.85 o 
   1  17   4       80.20       92.05     24.58 o 
   2  17   4       89.11      153.58     26.51 o 
   3  17   4       69.11       83.10     19.53 o 
  -3  18   4        6.18       -3.55     20.60 o 
  -2  18   4        0.85       -9.60     19.63 o 
  -1  18   4        6.78       -2.87     28.16 o 
   0  18   4       10.13       19.27     40.33 o 
   1  18   4      158.38      176.56     29.29 o 
   2  18   4        7.20       20.61     20.07 o 
  -1  19   4        0.12      -25.38     24.74 o 
   0  19   4        6.27       -9.71     34.45 o 
   1  19   4        3.35       17.86     23.82 o 
  -7   1   5       33.92      121.02     28.22 o 
  -6   1   5       88.06      116.20     40.46 o 
  -5   1   5        2.15       -7.38     25.15 o 
  -4   1   5      153.16      124.58     21.29 o 
  -3   1   5     1199.43     1242.39     59.47 o 
  -2   1   5       51.25       59.47      9.71 o 
  -1   1   5       28.93       37.65     13.36 o 
   0   1   5      200.73      184.64     12.16 o 
   1   1   5       48.58       51.17     10.02 o 
   2   1   5      220.20      231.44     19.83 o 
   3   1   5      437.43      429.74     18.15 o 
   4   1   5        0.59       82.81     52.96 o 
   5   1   5       78.81       86.16     16.30 o 
   6   1   5        0.94       -6.89     13.99 o 
   7   1   5       16.72        1.72     11.09 o 
  -7   2   5        4.00       42.65     26.66 o 
  -6   2   5        6.51       23.59     19.86 o 
  -5   2   5       12.75       18.79     17.11 o 
  -4   2   5      196.26      170.74     16.98 o 
  -3   2   5       44.54       46.85     11.38 o 
  -2   2   5       77.44       69.36      9.53 o 
  -1   2   5     5255.01     5512.67    422.61 o 
   0   2   5     1764.69     1866.96     76.73 o 
   1   2   5      262.00      262.18     14.47 o 
   2   2   5       16.32        7.63      7.38 o 
   3   2   5      112.28      124.27     10.53 o 
   4   2   5       40.23       27.56      8.39 o 
   5   2   5       47.67       57.09     15.25 o 
   6   2   5       53.81       44.31     19.15 o 
   7   2   5        0.28        9.51     15.28 o 
  -7   3   5        2.27       46.77     19.30 o 
  -6   3   5        0.72        3.59     12.42 o 
  -5   3   5      139.87      134.85     18.37 o 
  -4   3   5        4.62       -8.19      9.27 o 
  -3   3   5       19.16        1.83      9.53 o 
  -2   3   5       11.66       12.89      8.00 o 
  -1   3   5     2057.21     2237.30    233.96 o 
   0   3   5      304.84      292.83     13.79 o 
   1   3   5     1320.49     1209.80     69.02 o 
   2   3   5      305.40      278.85     13.37 o 
   3   3   5        8.40        5.90      6.76 o 
   4   3   5      215.83      219.74     17.98 o 
   5   3   5       76.02       57.19     15.70 o 
   6   3   5       19.93       20.34     18.19 o 
   7   3   5        0.30       -2.23     12.20 o 
  -7   4   5        1.74       17.37     18.08 o 
  -6   4   5       10.39       18.70     15.58 o 
  -5   4   5       75.78       70.83     15.62 o 
  -4   4   5       45.20       40.40     12.24 o 
  -3   4   5       20.03       20.43      9.30 o 
  -2   4   5      630.30      658.27     44.71 o 
  -1   4   5     4419.86     4584.00    271.42 o 
   0   4   5      255.58      246.57     15.27 o 
   1   4   5     2704.17     2825.49    182.12 o 
   2   4   5     4962.52     5451.33    179.51 o 
   3   4   5        0.00        1.22      5.73 o 
   4   4   5        3.42        1.84      9.74 o 
   5   4   5        1.12       -4.21     12.67 o 
   6   4   5        0.02       17.11     15.88 o 
   7   4   5        1.88        1.18     13.73 o 
  -7   5   5        2.41       28.47     19.41 o 
  -6   5   5        8.22       18.30     16.45 o 
  -5   5   5      154.80      163.23     17.35 o 
  -4   5   5        2.55       -3.29     11.38 o 
  -3   5   5       97.62       84.55     11.95 o 
  -2   5   5       54.00       46.88      9.02 o 
  -1   5   5      960.90      963.20     58.37 o 
   0   5   5       61.59       63.08     11.90 o 
   1   5   5     1436.26     1546.44     45.75 o 
   2   5   5      266.63      247.95     11.43 o 
   3   5   5        0.59       -0.91     10.13 o 
   4   5   5        0.11       -3.57     10.50 o 
   5   5   5       11.29       12.30     12.24 o 
   6   5   5        1.24       -7.81     15.40 o 
  -7   6   5        6.77       15.62     18.30 o 
  -6   6   5       56.13       37.06     19.17 o 
  -5   6   5       17.10       28.61     18.44 o 
  -4   6   5        9.08        3.51     10.49 o 
  -3   6   5      125.16      109.52     13.36 o 
  -2   6   5     4149.41     4449.02    119.65 o 
  -1   6   5      109.59       94.29     12.82 o 
   0   6   5      286.93      319.69     23.29 o 
   1   6   5      413.12      442.65     23.82 o 
   2   6   5       34.90       31.40      6.94 o 
   3   6   5      440.35      488.11     25.86 o 
   4   6   5       56.32       56.41     14.96 o 
   5   6   5       17.84       12.88     12.84 o 
   6   6   5        2.46       13.33     17.18 o 
  -7   7   5        4.31        8.96     16.72 o 
  -6   7   5       53.94       50.31     21.78 o 
  -5   7   5       69.27       76.42     24.08 o 
  -4   7   5       22.50        7.36     14.01 o 
  -3   7   5      113.72       99.77     12.47 o 
  -2   7   5       19.00       36.65     10.33 o 
  -1   7   5     4021.87     4646.73     85.09 o 
   0   7   5       31.56       27.77     10.99 o 
   1   7   5        8.89        9.72      8.19 o 
   2   7   5      113.10      114.62     10.67 o 
   3   7   5        2.52       13.30     12.38 o 
   4   7   5       45.41       42.73     14.72 o 
   5   7   5        5.72        2.66     13.36 o 
   6   7   5        4.88       19.45     14.64 o 
  -7   8   5        0.02       -3.05     17.92 o 
  -6   8   5        2.70       -4.92     17.92 o 
  -5   8   5      304.84      334.52     38.90 o 
  -4   8   5     1543.69     1683.08     53.75 o 
  -3   8   5       12.23        1.94     14.45 o 
  -2   8   5     1475.19     1569.58     61.53 o 
  -1   8   5      415.01      416.24     20.58 o 
   0   8   5        2.53        7.27     11.38 o 
   1   8   5      290.81      302.23     16.88 o 
   2   8   5      119.58      119.05     21.88 o 
   3   8   5       15.13        7.35     11.29 o 
   4   8   5      111.91      140.18     19.29 o 
   5   8   5      148.96      160.77     20.95 o 
   6   8   5        0.79        6.26     14.06 o 
  -6   9   5       13.54       11.91     17.99 o 
  -5   9   5        2.53      -22.01     16.11 o 
  -4   9   5      447.31      410.01     48.73 o 
  -3   9   5       11.45       11.34     17.04 o 
  -2   9   5        1.09       16.51     12.03 o 
  -1   9   5       78.92       78.78     13.08 o 
   0   9   5       45.96       48.61     13.15 o 
   1   9   5       91.22      107.49     13.43 o 
   2   9   5       65.26       60.30     14.34 o 
   3   9   5       36.66       32.56     13.73 o 
   4   9   5        3.58       10.95     12.07 o 
   5   9   5        1.04        6.04     14.33 o 
   6   9   5        0.10       13.61     14.03 o 
  -6  10   5        0.04       -1.75     15.07 o 
  -5  10   5      195.97      169.28     30.35 o 
  -4  10   5      354.46      288.68     58.78 o 
  -3  10   5       24.80       18.63     18.57 o 
  -2  10   5      210.24      173.04     22.95 o 
  -1  10   5       46.27       32.86     13.60 o 
   0  10   5       22.11       12.95     11.91 o 
   1  10   5       61.83       49.83     11.94 o 
   2  10   5        8.94        3.60     12.45 o 
   3  10   5       21.06       55.63     15.36 o 
   4  10   5       87.04       87.63     17.96 o 
   5  10   5       55.69       59.97     16.20 o 
   6  10   5        2.62        5.10     11.93 o 
  -6  11   5        7.37       10.35     17.76 o 
  -5  11   5        0.00        5.03     18.03 o 
  -4  11   5       28.03       40.97     23.36 o 
  -3  11   5        9.67       15.18     22.73 o 
  -2  11   5       56.58       43.39     18.29 o 
  -1  11   5       48.24       43.61     14.78 o 
   0  11   5      411.14      544.77     79.38 o 
   1  11   5        0.25       -3.57     11.23 o 
   2  11   5       37.49       41.98     14.98 o 
   3  11   5        5.41       14.50     14.69 o 
   4  11   5        0.01       14.80     14.51 o 
   5  11   5       10.03        7.51     12.16 o 
  -6  12   5        0.01       -0.46     15.67 o 
  -5  12   5       17.37        6.59     18.29 o 
  -4  12   5        0.18       -5.55     20.48 o 
  -3  12   5       21.64        2.93     21.94 o 
  -2  12   5        0.00        6.99     16.97 o 
  -1  12   5       91.57      116.93     21.16 o 
   0  12   5        0.07       -0.70     13.10 o 
   1  12   5        1.47        1.79     11.43 o 
   2  12   5       19.77       10.97     13.75 o 
   3  12   5        1.52       -8.58     13.18 o 
   4  12   5        5.31       15.49     14.01 o 
   5  12   5        3.96       14.31     12.76 o 
  -5  13   5        1.17        3.06     17.51 o 
  -4  13   5       77.81       83.65     27.73 o 
  -3  13   5       83.50       53.28     27.13 o 
  -2  13   5        1.12        1.92     17.32 o 
  -1  13   5        1.00      -14.16     16.57 o 
   0  13   5      215.97      216.91     25.42 o 
   1  13   5      333.02      338.34     27.78 o 
   2  13   5       88.98       85.10     18.79 o 
   3  13   5        3.58       -4.32     12.81 o 
   4  13   5        1.52        8.80     13.63 o 
   5  13   5        0.00       11.66     13.13 o 
  -5  14   5        0.00       -0.10     20.10 o 
  -4  14   5        0.61      -14.30     17.14 o 
  -3  14   5        0.06       -7.66     21.02 o 
  -2  14   5      113.29       94.82     28.10 o 
  -1  14   5        2.44        5.53     16.03 o 
   0  14   5        2.07       19.04     17.01 o 
   1  14   5       64.36       40.69     16.61 o 
   2  14   5        5.90       -8.27     14.60 o 
   3  14   5        4.26        1.47     14.64 o 
   4  14   5        2.47        7.35     13.42 o 
  -4  15   5        0.72       -6.18     16.80 o 
  -3  15   5       27.99        2.81     19.57 o 
  -2  15   5       75.39       39.65     38.14 o 
  -1  15   5        5.69        8.91     17.39 o 
   0  15   5       32.18       32.50     18.42 o 
   1  15   5       45.93       19.16     18.54 o 
   2  15   5        6.41       -1.65     16.82 o 
   3  15   5       51.21       54.67     16.32 o 
   4  15   5        0.37       10.85     13.96 o 
  -4  16   5        0.38      -19.94     18.09 o 
  -3  16   5       13.83       -7.14     18.46 o 
  -2  16   5        5.71       17.73     23.58 o 
  -1  16   5       61.77       61.18     25.19 o 
   0  16   5       15.66       16.97     18.47 o 
   1  16   5       21.87        7.43     21.09 o 
   2  16   5       20.33       33.42     20.44 o 
   3  16   5       20.65       35.70     16.10 o 
  -3  17   5       16.56        9.36     21.92 o 
  -2  17   5       51.52       19.54     22.59 o 
  -1  17   5        7.77       15.02     21.75 o 
   0  17   5       16.29       33.63     24.46 o 
   1  17   5        0.00        3.91     21.70 o 
   2  17   5        0.01       14.84     20.63 o 
   3  17   5        5.16       20.77     17.63 o 
  -2  18   5        0.54      -10.78     18.52 o 
  -1  18   5       12.64       -5.23     20.69 o 
   0  18   5        0.11       -4.37     31.30 o 
   1  18   5      119.42      113.61     26.04 o 
   2  18   5       72.69       65.96     23.45 o 
  -1  19   5        2.31       13.92     22.79 o 
   0  19   5       13.46       -7.79     27.75 o 
   1  19   5        1.22       20.92     26.08 o 
  -7   0   6       30.54       93.91     30.07 o 
  -6   0   6       20.00       67.26     28.16 o 
  -5   0   6        1.41       10.66     21.74 o 
  -4   0   6      269.76      346.67     41.15 o 
  -3   0   6       23.28        4.78     14.63 o 
  -2   0   6      151.25      153.96     20.71 o 
  -1   0   6     3045.64     3159.31     55.04 o 
   0   0   6      127.37      113.43     15.21 o 
   1   0   6     2058.92     2025.18     49.97 o 
   2   0   6      887.06      910.55     59.81 o 
   3   0   6      253.16      236.54     21.77 o 
   4   0   6        3.23       -3.49     11.39 o 
   5   0   6      141.72      156.25     38.69 o 
   6   0   6        0.91        4.78     20.92 o 
   7   0   6        0.11        0.14     18.18 o 
  -7   1   6        4.49       65.75     33.63 o 
  -6   1   6       17.32       17.78     23.65 o 
  -5   1   6        3.75        6.09     16.60 o 
  -4   1   6       23.41       27.32     14.00 o 
  -3   1   6       10.92       11.57      9.70 o 
  -2   1   6        9.53        3.47      9.79 o 
  -1   1   6      354.80      365.31     32.75 o 
   0   1   6     1317.86     1325.61     26.20 o 
   1   1   6      762.79      773.36     22.94 o 
   2   1   6       33.40       15.34      9.06 o 
   3   1   6       42.69       46.22      9.65 o 
   4   1   6       10.15       13.91      8.95 o 
   5   1   6      805.75      792.85     47.55 o 
   6   1   6        0.10       -1.91     14.45 o 
   7   1   6        4.25       -2.68     10.76 o 
  -7   2   6        0.02        9.51     15.61 o 
  -6   2   6       24.07       27.95     15.26 o 
  -5   2   6       79.21       71.21     16.54 o 
  -4   2   6        0.84       15.82     15.26 o 
  -3   2   6      308.03      305.11     19.46 o 
  -2   2   6      493.01      556.50     20.53 o 
  -1   2   6      178.58      216.72     15.29 o 
   0   2   6       40.01       47.31     11.17 o 
   1   2   6     3018.85     3095.25     61.05 o 
   2   2   6      598.71      646.20     37.86 o 
   3   2   6        2.79        4.11      6.63 o 
   4   2   6      167.94      166.01     16.36 o 
   5   2   6       89.17      110.53     18.47 o 
   6   2   6        4.40        6.25     14.52 o 
   7   2   6       19.84        8.44     13.39 o 
  -7   3   6        9.64       19.51     17.77 o 
  -6   3   6       11.24       20.99     16.85 o 
  -5   3   6      215.48      213.93     22.81 o 
  -4   3   6      192.11      190.41     17.88 o 
  -3   3   6       33.65       41.49     10.26 o 
  -2   3   6     3142.00     3554.87    170.79 o 
  -1   3   6        3.60       19.41     24.61 o 
   0   3   6      113.62      110.29     10.49 o 
   1   3   6     1677.88     1709.54     54.40 o 
   2   3   6      513.92      562.47     21.74 o 
   3   3   6       63.08       70.93      9.20 o 
   4   3   6       25.39       19.44     10.89 o 
   5   3   6       65.99      102.49     36.18 o 
   6   3   6        0.07       -9.69     12.32 o 
  -7   4   6        1.41       -5.25     16.65 o 
  -6   4   6       14.18       13.26     23.24 o 
  -5   4   6      368.33      401.04     46.14 o 
  -4   4   6        9.09        4.83     11.31 o 
  -3   4   6       15.03        6.71      8.68 o 
  -2   4   6      228.52      239.99     12.71 o 
  -1   4   6      141.56      169.04     22.37 o 
   0   4   6      653.32      710.71     53.12 o 
   1   4   6      944.34      932.36     42.08 o 
   2   4   6     1601.88     2961.29    483.23 o 
   3   4   6       74.54       93.43     13.54 o 
   4   4   6       55.52       61.46     13.91 o 
   5   4   6        3.53        1.24     13.44 o 
   6   4   6        2.51       17.52     12.16 o 
  -7   5   6        9.12       31.34     18.07 o 
  -6   5   6        5.88       15.00     15.75 o 
  -5   5   6       21.01       28.27     30.62 o 
  -4   5   6       13.05       19.13     12.46 o 
  -3   5   6       94.08       96.57     12.53 o 
  -2   5   6      468.31      460.03     37.73 o 
  -1   5   6     1993.08     2161.60     78.81 o 
   0   5   6     1982.65     2053.91     43.02 o 
   1   5   6       86.51       74.09     12.97 o 
   2   5   6      683.60      700.94     24.80 o 
   3   5   6       26.45       29.40     11.63 o 
   4   5   6        0.37       -7.93     10.58 o 
   5   5   6       56.57       38.93     15.23 o 
   6   5   6       10.81       -4.50     12.27 o 
  -7   6   6        2.29       22.43     21.45 o 
  -6   6   6       43.49       52.62     21.32 o 
  -5   6   6     1150.42     1261.08     77.04 o 
  -4   6   6       57.82       76.63     21.70 o 
  -3   6   6      190.55      174.08     17.54 o 
  -2   6   6     5915.07     6046.71    131.71 o 
  -1   6   6      151.72      148.28     14.75 o 
   0   6   6       12.07       -4.40     11.01 o 
   1   6   6      470.82      487.47     25.14 o 
   2   6   6        1.67       -2.14      7.41 o 
   3   6   6        8.53       18.82     12.46 o 
   4   6   6       57.81       52.54     14.28 o 
   5   6   6        7.75       -2.13     11.68 o 
   6   6   6        8.69        8.86     12.81 o 
  -7   7   6        0.03        1.13     17.26 o 
  -6   7   6        2.26        4.13     18.69 o 
  -5   7   6       24.28       31.88     20.04 o 
  -4   7   6        0.98       -7.79     13.30 o 
  -3   7   6       57.58       55.57     21.41 o 
  -2   7   6      163.12      149.74     11.43 o 
  -1   7   6       28.98       34.43     13.81 o 
   0   7   6      107.43      129.85     13.57 o 
   1   7   6        9.47        9.79      8.13 o 
   2   7   6      209.77      189.62     18.81 o 
   3   7   6      111.74      101.45     15.86 o 
   4   7   6        0.13       -6.63     11.92 o 
   5   7   6        4.12       15.95     13.21 o 
   6   7   6        4.09        7.20     13.68 o 
  -7   8   6        2.55       23.62     18.23 o 
  -6   8   6        4.28        5.63     18.06 o 
  -5   8   6        6.41       27.76     20.01 o 
  -4   8   6       97.92       94.53     19.64 o 
  -3   8   6       36.64       50.72     17.40 o 
  -2   8   6      307.24      312.34     30.44 o 
  -1   8   6      537.86      589.34     22.47 o 
   0   8   6       76.08       68.10     12.73 o 
   1   8   6       10.34        2.80      7.68 o 
   2   8   6       40.37       40.21     16.07 o 
   3   8   6       30.77       36.17     14.60 o 
   4   8   6        8.16       20.68     13.70 o 
   5   8   6        0.92        3.40     13.25 o 
   6   8   6        1.15       15.14     14.01 o 
  -6   9   6        9.98        8.74     17.83 o 
  -5   9   6       40.37       35.48     21.51 o 
  -4   9   6      365.83      372.92     40.69 o 
  -3   9   6       31.42       38.26     17.48 o 
  -2   9   6        6.67       25.38     16.62 o 
  -1   9   6      111.01      135.89     15.78 o 
   0   9   6        8.03       11.49     12.29 o 
   1   9   6      973.08     1049.30     59.76 o 
   2   9   6       38.07       36.09     13.51 o 
   3   9   6        0.00        3.98     11.97 o 
   4   9   6       46.08       26.57     14.22 o 
   5   9   6       13.08       10.74     13.08 o 
   6   9   6        1.84        8.85     13.72 o 
  -6  10   6        0.01        9.27     16.74 o 
  -5  10   6      101.09       95.80     26.05 o 
  -4  10   6       19.26       36.53     23.54 o 
  -3  10   6       14.30       22.71     16.83 o 
  -2  10   6       26.25       22.59     17.19 o 
  -1  10   6        1.23       -5.64     15.13 o 
   0  10   6       60.73       64.99     14.31 o 
   1  10   6        0.71       -5.84     10.68 o 
   2  10   6       18.93        9.17     12.50 o 
   3  10   6        3.74       -7.24     11.53 o 
   4  10   6      149.47      145.36     19.26 o 
   5  10   6        2.77       19.68     12.90 o 
  -6  11   6        3.73        0.87     17.69 o 
  -5  11   6        0.32       -2.02     18.77 o 
  -4  11   6        4.72       10.48     23.32 o 
  -3  11   6       24.86        0.51     17.30 o 
  -2  11   6        3.61       87.93     65.09 o 
  -1  11   6      268.64      248.64     25.75 o 
   0  11   6       25.38       19.86     13.67 o 
   1  11   6       15.71       14.35     12.36 o 
   2  11   6       45.14       52.69     15.56 o 
   3  11   6       11.01       18.45     14.71 o 
   4  11   6        0.14       24.93     13.63 o 
   5  11   6        3.13       11.99     12.20 o 
  -6  12   6        0.51       -9.25     15.85 o 
  -5  12   6       11.44       -2.48     18.56 o 
  -4  12   6        1.61        1.71     23.09 o 
  -3  12   6        0.14      -20.62     19.96 o 
  -2  12   6        0.77      -15.50     16.87 o 
  -1  12   6        6.18        9.80     17.13 o 
   0  12   6      697.09      787.32     41.05 o 
   1  12   6        0.14       -6.68     15.22 o 
   2  12   6       88.25       86.06     17.85 o 
   3  12   6        0.36        7.09     12.85 o 
   4  12   6      146.59      137.34     19.68 o 
   5  12   6        9.79       14.02     12.75 o 
  -5  13   6        6.01       -2.09     20.59 o 
  -4  13   6        8.85       -7.00     18.47 o 
  -3  13   6        0.41       -6.04     20.58 o 
  -2  13   6        4.22       16.77     19.15 o 
  -1  13   6        0.00      -15.29     14.20 o 
   0  13   6      118.64      132.84     23.30 o 
   1  13   6      229.94      228.72     24.26 o 
   2  13   6      246.91      269.00     25.17 o 
   3  13   6        0.90       -2.46     14.48 o 
   4  13   6        5.13       11.24     12.24 o 
   5  13   6        2.08       22.56     12.94 o 
  -5  14   6        1.63        5.05     17.67 o 
  -4  14   6        6.13       -7.01     20.22 o 
  -3  14   6       10.23       -9.71     18.99 o 
  -2  14   6        0.10      -19.60     19.90 o 
  -1  14   6       16.32       27.04     18.63 o 
   0  14   6        1.10        6.02     17.52 o 
   1  14   6      118.93      109.09     23.90 o 
   2  14   6       29.42       47.12     16.64 o 
   3  14   6      100.80       98.44     19.40 o 
   4  14   6        0.23        2.54     12.22 o 
  -4  15   6        2.62       -9.79     18.15 o 
  -3  15   6       11.15        0.72     19.63 o 
  -2  15   6        1.90      -10.87     22.49 o 
  -1  15   6       30.79       18.65     16.77 o 
   0  15   6       17.23        4.85     16.80 o 
   1  15   6       12.55       25.10     20.73 o 
   2  15   6       17.06        8.32     18.08 o 
   3  15   6        2.76        5.33     15.72 o 
   4  15   6        0.54        9.19     12.46 o 
  -4  16   6        3.63      -10.28     16.00 o 
  -3  16   6        6.54       -2.95     27.34 o 
  -2  16   6        1.76       -1.14     19.84 o 
  -1  16   6       97.74       83.45     21.43 o 
   0  16   6        2.12       38.30     30.96 o 
   1  16   6       15.63       21.94     23.82 o 
   2  16   6        7.01        8.63     18.80 o 
   3  16   6       28.08       39.23     18.31 o 
  -3  17   6        5.44       17.32     20.28 o 
  -2  17   6        5.37        1.54     20.22 o 
  -1  17   6       21.28       13.46     21.09 o 
   0  17   6        4.00       32.42     22.81 o 
   1  17   6        2.91        3.63     22.35 o 
   2  17   6        0.07        4.80     17.32 o 
  -2  18   6        9.82       -1.46     18.30 o 
  -1  18   6        0.00       -2.93     19.57 o 
   0  18   6        0.24       -5.50     19.96 o 
   1  18   6       30.87       30.29     34.24 o 
   2  18   6       28.77       31.57     20.59 o 
  -7   1   7        4.74       35.54     26.25 o 
  -6   1   7       25.25       18.54     15.43 o 
  -5   1   7        1.56        5.94     13.30 o 
  -4   1   7       15.81       37.12     14.77 o 
  -3   1   7       82.88       86.01     13.23 o 
  -2   1   7     1039.63     1103.27     27.34 o 
  -1   1   7      302.52      307.97     15.15 o 
   0   1   7       13.42       20.54      8.62 o 
   1   1   7      415.74      404.54     21.54 o 
   2   1   7       40.47       49.23      9.62 o 
   3   1   7        7.55       -6.63      8.81 o 
   4   1   7      118.17      100.62     13.05 o 
   5   1   7      119.54       80.61     23.46 o 
   6   1   7       10.32        6.67     15.52 o 
  -7   2   7        0.62       21.74     28.57 o 
  -6   2   7       82.53       73.31     20.24 o 
  -5   2   7       32.57       43.00     14.17 o 
  -4   2   7       55.36       67.70     13.85 o 
  -3   2   7       42.74       40.34     10.46 o 
  -2   2   7      290.87      299.38     17.08 o 
  -1   2   7      510.48      525.85     16.33 o 
   0   2   7       27.58       23.04      9.10 o 
   1   2   7       10.61        8.80      8.58 o 
   2   2   7      101.83       99.27     11.93 o 
   3   2   7      131.05      117.04     12.92 o 
   4   2   7      207.68      214.70     22.24 o 
   5   2   7        0.01       -2.28     11.12 o 
   6   2   7       17.67        3.00     13.77 o 
  -7   3   7        3.31       15.72     28.16 o 
  -6   3   7        3.65       24.10     20.64 o 
  -5   3   7       71.44       78.49     20.57 o 
  -4   3   7        4.23       -1.55     10.70 o 
  -3   3   7      256.67      278.22     17.64 o 
  -2   3   7     1738.33     2155.44    109.05 o 
  -1   3   7      756.42      802.03     33.64 o 
   0   3   7       51.15       49.63      9.47 o 
   1   3   7      471.34      462.30     19.42 o 
   2   3   7     2142.11     2196.99     42.12 o 
   3   3   7        0.07       -5.67      7.98 o 
   4   3   7     1020.88     1208.89     55.08 o 
   5   3   7      208.10      208.85     23.13 o 
   6   3   7        5.24        7.63     13.12 o 
  -7   4   7        3.37       41.16     21.41 o 
  -6   4   7        1.18       -7.93     23.10 o 
  -5   4   7        5.27        4.58     18.19 o 
  -4   4   7       10.45       13.76     14.81 o 
  -3   4   7       12.80       13.56      9.36 o 
  -2   4   7      429.58      390.87     29.11 o 
  -1   4   7      149.62      145.67     35.00 o 
   0   4   7       16.40       14.44      8.45 o 
   1   4   7      168.02      172.60     13.99 o 
   2   4   7     1266.07     1227.25     60.18 o 
   3   4   7      409.30      468.50     25.81 o 
   4   4   7       27.89       34.64     13.52 o 
   5   4   7       53.56       61.13     16.82 o 
   6   4   7        8.97        9.06     15.86 o 
  -7   5   7        2.07       15.52     20.26 o 
  -6   5   7       37.41       51.08     21.78 o 
  -5   5   7      485.28      480.97     61.17 o 
  -4   5   7       50.53       63.27     20.20 o 
  -3   5   7      295.96      275.01     30.32 o 
  -2   5   7        1.07       27.04     17.12 o 
  -1   5   7      584.84      563.67     75.87 o 
   0   5   7        4.00       -0.85      8.48 o 
   1   5   7      550.21      526.24     39.36 o 
   2   5   7      407.85      402.23     19.65 o 
   3   5   7      137.28      138.12     16.82 o 
   4   5   7       21.71        9.04     13.38 o 
   5   5   7        1.82       13.15     13.07 o 
   6   5   7        0.06       -2.28     11.58 o 
  -7   6   7        5.87       12.75     21.19 o 
  -6   6   7       35.61       56.96     21.68 o 
  -5   6   7     1096.54     1193.65     94.32 o 
  -4   6   7       77.18       98.47     24.14 o 
  -3   6   7        9.00        8.82     19.49 o 
  -2   6   7     2360.81     2395.57    206.35 o 
  -1   6   7        0.54      -11.81     17.52 o 
   0   6   7      103.07      104.65     16.91 o 
   1   6   7      913.37      897.56     49.79 o 
   2   6   7      182.05      187.56     21.46 o 
   3   6   7       36.42       24.98     13.36 o 
   4   6   7        0.70       -9.78     11.63 o 
   5   6   7        1.50        1.90     12.85 o 
   6   6   7        1.84       12.72     12.79 o 
  -7   7   7        7.90       32.41     22.86 o 
  -6   7   7       49.28       42.00     27.68 o 
  -5   7   7       53.76       52.01     31.44 o 
  -4   7   7       30.66       18.67     20.81 o 
  -3   7   7      332.85      323.14     33.70 o 
  -2   7   7      761.51      837.54    221.66 o 
  -1   7   7      218.50      237.98     19.92 o 
   0   7   7       57.27       56.01     14.04 o 
   1   7   7      260.12      286.20     21.80 o 
   2   7   7       29.70       34.73     12.78 o 
   3   7   7        9.10        5.01     11.92 o 
   4   7   7       79.31      107.35     18.18 o 
   5   7   7        4.24        9.75     15.08 o 
   6   7   7        2.21        2.76     12.46 o 
  -6   8   7        5.03       13.11     18.50 o 
  -5   8   7        2.09        8.04     19.67 o 
  -4   8   7      779.83      813.94     41.72 o 
  -3   8   7      297.78      321.78     31.64 o 
  -2   8   7      117.63      117.94     19.40 o 
  -1   8   7        4.19      -15.32     12.75 o 
   0   8   7       49.53       54.23     12.21 o 
   1   8   7        3.35        4.02      8.87 o 
   2   8   7      107.14      113.39     17.82 o 
   3   8   7       20.23       16.66     13.46 o 
   4   8   7       18.44       19.35     13.22 o 
   5   8   7        6.87       25.16     13.85 o 
   6   8   7        2.02        8.91     13.00 o 
  -6   9   7       33.06       27.31     19.31 o 
  -5   9   7        0.09        8.53     18.41 o 
  -4   9   7        1.54      -22.15     17.12 o 
  -3   9   7        3.61      -12.42     15.08 o 
  -2   9   7      148.24      155.71     22.63 o 
  -1   9   7       62.78       66.45     18.75 o 
   0   9   7      145.26      126.43     16.07 o 
   1   9   7        9.98        7.21     11.61 o 
   2   9   7        1.35        0.51     14.30 o 
   3   9   7       11.40       23.90     14.91 o 
   4   9   7        8.47       16.81     12.84 o 
   5   9   7        2.98        3.07     12.42 o 
   6   9   7        3.28       -0.54     12.08 o 
  -6  10   7        0.22       -9.26     16.57 o 
  -5  10   7       13.84        2.88     18.13 o 
  -4  10   7      265.17      285.22     40.65 o 
  -3  10   7      557.92      542.54     37.07 o 
  -2  10   7        4.87        7.11     18.80 o 
  -1  10   7       15.39       31.37     18.21 o 
   0  10   7        4.61       -7.91     14.54 o 
   1  10   7      342.73      434.46     46.68 o 
   2  10   7       80.37       57.89     16.38 o 
   3  10   7        1.52        6.27     14.46 o 
   4  10   7        0.11       11.42     12.22 o 
   5  10   7        4.00       35.54     14.88 o 
  -6  11   7        3.10       -1.05     18.16 o 
  -5  11   7        1.34        0.81     18.24 o 
  -4  11   7       40.21       49.11     26.03 o 
  -3  11   7       14.25        3.12     18.30 o 
  -2  11   7       63.49       55.30     20.52 o 
  -1  11   7        9.40       17.95     18.28 o 
   0  11   7      240.01      225.94     26.34 o 
   1  11   7      386.65      366.15     35.91 o 
   2  11   7        9.68        1.44     14.26 o 
   3  11   7        4.29        8.32     13.52 o 
   4  11   7        0.59       23.34     16.16 o 
   5  11   7        3.86        7.58     10.28 o 
  -5  12   7        0.03       21.12     21.27 o 
  -4  12   7        0.63        4.67     21.31 o 
  -3  12   7       72.94       44.86     24.70 o 
  -2  12   7       17.68       19.60     19.24 o 
  -1  12   7        8.07        7.03     18.69 o 
   0  12   7        4.37       -0.22     18.64 o 
   1  12   7       50.38       47.81     23.50 o 
   2  12   7      149.18      210.43     36.46 o 
   3  12   7        0.18        2.81     13.12 o 
   4  12   7      122.81      110.38     22.05 o 
   5  12   7       10.45       23.19     13.02 o 
  -5  13   7       23.71       29.50     21.63 o 
  -4  13   7       10.66        3.16     18.74 o 
  -3  13   7       18.41        8.64     19.50 o 
  -2  13   7       18.05       32.99     19.33 o 
  -1  13   7      112.01       88.62     22.68 o 
   0  13   7       49.10       48.63     18.25 o 
   1  13   7        6.31       15.70     24.08 o 
   2  13   7      554.70      596.56     47.04 o 
   3  13   7       59.30       93.99     19.46 o 
   4  13   7       20.70       35.33     15.10 o 
  -5  14   7        0.13       -2.77     17.57 o 
  -4  14   7       10.81       -4.29     17.86 o 
  -3  14   7       18.65       31.82     55.77 o 
  -2  14   7        0.38        6.53     17.46 o 
  -1  14   7        0.79       -7.26     18.44 o 
   0  14   7       27.78       30.97     17.24 o 
   1  14   7       13.46       46.26     28.30 o 
   2  14   7       31.61       40.82     19.73 o 
   3  14   7        2.67       11.03     14.72 o 
   4  14   7        1.92        6.38     12.60 o 
  -4  15   7       22.36        8.51     26.79 o 
  -3  15   7        2.18      -12.37     19.52 o 
  -2  15   7       43.36       56.70     24.21 o 
  -1  15   7       42.46       32.75     19.06 o 
   0  15   7        5.11       -3.31     20.18 o 
   1  15   7       48.39       36.66     23.90 o 
   2  15   7       83.74       80.31     21.03 o 
   3  15   7        0.15       -5.07     13.63 o 
  -4  16   7        0.04       14.80     16.85 o 
  -3  16   7        2.82       -2.60     20.30 o 
  -2  16   7       17.86      -12.51     19.05 o 
  -1  16   7       12.97        8.90     16.20 o 
   0  16   7       25.80       33.19     21.05 o 
   1  16   7        4.36       27.57     22.47 o 
   2  16   7        0.16       11.82     18.01 o 
   3  16   7       12.63        6.62     15.55 o 
  -3  17   7        1.05       -1.49     20.05 o 
  -2  17   7        3.22      -25.16     16.78 o 
  -1  17   7        1.68       11.54     21.50 o 
   0  17   7        1.13        8.21     19.87 o 
   1  17   7        5.72       15.71     22.27 o 
   2  17   7        8.26       39.45     22.77 o 
  -2  18   7        5.80        9.57     19.65 o 
  -1  18   7        3.14      -13.67     24.47 o 
   0  18   7       11.93       25.68     39.71 o 
   1  18   7       17.58       36.00     22.30 o 
  -7   0   8       13.53       44.29     27.07 o 
  -6   0   8      283.72      231.71     42.10 o 
  -5   0   8       11.49        2.55     14.98 o 
  -4   0   8      287.30      319.39     30.64 o 
  -3   0   8      158.84      154.12     19.46 o 
  -2   0   8      116.72       98.85     17.88 o 
  -1   0   8      648.58      662.40     30.61 o 
   0   0   8      488.62      461.45     27.23 o 
   1   0   8     4431.65     4896.76     87.24 o 
   2   0   8      725.41      724.39     37.13 o 
   3   0   8       19.95       14.50     13.09 o 
   4   0   8        0.63        6.40     14.01 o 
   5   0   8      120.89      131.64     35.95 o 
   6   0   8       20.57        0.55     18.45 o 
  -7   1   8        0.41       19.27     26.25 o 
  -6   1   8        2.12       23.24     17.12 o 
  -5   1   8        0.46       15.68     17.72 o 
  -4   1   8        7.12       -7.74     11.33 o 
  -3   1   8      714.43      770.17     26.32 o 
  -2   1   8     1083.96     1134.28     35.48 o 
  -1   1   8       26.81       24.98      9.98 o 
   0   1   8      748.66      735.93     22.79 o 
   1   1   8      517.35      539.54     21.90 o 
   2   1   8        3.07       -2.46      8.46 o 
   3   1   8      194.89      175.04     15.34 o 
   4   1   8      365.34      315.56     25.03 o 
   5   1   8       12.67       23.55     20.57 o 
   6   1   8        0.02       -2.37     12.40 o 
  -6   2   8      169.95      143.94     24.79 o 
  -5   2   8       23.57       17.35     17.14 o 
  -4   2   8        0.21       -1.65     12.70 o 
  -3   2   8       39.53       35.81     12.76 o 
  -2   2   8     1650.59     1732.00     50.59 o 
  -1   2   8       10.53       14.10      8.25 o 
   0   2   8        7.19        9.94      8.78 o 
   1   2   8      518.55      557.53     22.12 o 
   2   2   8      287.28      286.99     17.98 o 
   3   2   8      264.54      264.17     17.94 o 
   4   2   8       37.57       59.71     16.89 o 
   5   2   8       11.57        2.72     11.93 o 
   6   2   8        2.78        3.37     12.94 o 
  -7   3   8        0.04       21.74     30.89 o 
  -6   3   8       55.18       95.93     30.96 o 
  -5   3   8       31.97       16.55     17.62 o 
  -4   3   8       53.74       54.47     17.83 o 
  -3   3   8      315.65      387.31     25.20 o 
  -2   3   8      333.10      327.21     14.58 o 
  -1   3   8      305.49      313.81     13.76 o 
   0   3   8       10.19        5.48      8.61 o 
   1   3   8        1.86       -4.47      8.56 o 
   2   3   8      136.21      132.80     14.04 o 
   3   3   8       56.79       44.79     10.49 o 
   4   3   8      787.78      844.25     41.23 o 
   5   3   8        1.85       14.77     12.55 o 
   6   3   8        0.33        2.72     12.90 o 
  -7   4   8        6.10       15.14     20.03 o 
  -6   4   8        2.61        1.30     18.51 o 
  -5   4   8      305.29      539.84    201.16 o 
  -4   4   8       33.29       29.87     18.89 o 
  -3   4   8        2.76      -11.71     17.75 o 
  -2   4   8       63.86       73.23     19.59 o 
  -1   4   8     1278.59     1306.43     74.04 o 
   0   4   8       17.46       21.11      9.76 o 
   1   4   8      440.51      475.43     21.28 o 
   2   4   8      557.67      600.98     24.29 o 
   3   4   8      108.79      101.80     17.32 o 
   4   4   8       52.13       39.95     16.43 o 
   5   4   8        5.33       -1.62     12.19 o 
   6   4   8        4.47       -3.25     13.25 o 
  -7   5   8        2.92       12.67     20.75 o 
  -6   5   8       22.35       17.09     27.75 o 
  -5   5   8       55.41       63.21     22.33 o 
  -4   5   8      246.21      223.22     29.49 o 
  -3   5   8       68.18       53.79     19.29 o 
  -2   5   8     1477.94     1586.83    152.97 o 
  -1   5   8      967.00     1031.41     38.01 o 
   0   5   8       67.48       75.23     14.95 o 
   1   5   8      107.86      108.60     12.61 o 
   2   5   8       98.59       88.12     12.87 o 
   3   5   8        4.04       -4.49     12.75 o 
   4   5   8       61.98       52.56     15.10 o 
   5   5   8        2.67       10.96     12.97 o 
   6   5   8        0.03       -1.52     12.32 o 
  -7   6   8        7.14        9.93     19.86 o 
  -6   6   8       28.89       60.78     22.40 o 
  -5   6   8      209.02      214.33     30.44 o 
  -4   6   8      116.63      103.62     25.33 o 
  -3   6   8      146.72      118.35     24.56 o 
  -2   6   8      486.04      535.14     38.22 o 
  -1   6   8      216.53      244.22     29.24 o 
   0   6   8      200.14      216.22     24.51 o 
   1   6   8       32.48       20.17     12.04 o 
   2   6   8      273.48      262.81     24.07 o 
   3   6   8      288.04      370.96     55.09 o 
   4   6   8       74.70      106.00     18.35 o 
   5   6   8        4.98        7.06     14.51 o 
   6   6   8        7.05        7.20     12.42 o 
  -7   7   8        1.46       -0.61     16.65 o 
  -6   7   8       13.33       23.59     20.26 o 
  -5   7   8       49.23       69.79     23.68 o 
  -4   7   8       32.20       23.38     22.05 o 
  -3   7   8       28.25       31.20     21.26 o 
  -2   7   8        0.04       -8.07     27.75 o 
  -1   7   8        0.38       12.99     19.13 o 
   0   7   8       65.32       63.60     12.57 o 
   1   7   8      210.18      212.26     17.27 o 
   2   7   8       87.74       86.82     18.30 o 
   3   7   8      134.64      168.26     19.52 o 
   4   7   8       33.50       25.02     14.26 o 
   5   7   8        7.95        1.98     12.32 o 
   6   7   8        9.77       13.07     12.63 o 
  -6   8   8        0.36      -10.86     17.91 o 
  -5   8   8       14.07       -4.23     17.86 o 
  -4   8   8       77.80       57.60     20.10 o 
  -3   8   8      119.97      103.80     27.52 o 
  -2   8   8        0.56       -3.57     21.23 o 
  -1   8   8      201.86      240.74     32.92 o 
   0   8   8        8.73        0.67     12.31 o 
   1   8   8      123.64      132.70     13.44 o 
   2   8   8        5.49        5.71     14.88 o 
   3   8   8        0.30       -4.53     13.87 o 
   4   8   8        0.34        1.75     12.47 o 
   5   8   8        0.01        1.28     12.51 o 
  -6   9   8       21.53       26.20     22.01 o 
  -5   9   8       32.72       35.03     23.87 o 
  -4   9   8      137.08      122.96     22.75 o 
  -3   9   8       10.22        2.91     18.23 o 
  -2   9   8       32.37        7.01     17.31 o 
  -1   9   8        1.64        3.87     15.02 o 
   0   9   8      264.13      295.54     26.68 o 
   1   9   8      790.65      870.77     46.90 o 
   2   9   8       80.63       83.41     18.65 o 
   3   9   8       19.76        6.79     12.17 o 
   4   9   8        9.35       -4.94     12.29 o 
   5   9   8       39.86       39.85     15.60 o 
  -6  10   8       14.02       19.67     21.12 o 
  -5  10   8       15.47        4.40     23.62 o 
  -4  10   8       18.73        5.63     24.40 o 
  -3  10   8     1613.77     1647.68    155.04 o 
  -2  10   8       56.52       47.92     20.51 o 
  -1  10   8       70.18       75.42     20.16 o 
   0  10   8        0.08       -1.95     15.52 o 
   1  10   8       14.87       16.91     17.31 o 
   2  10   8      111.92      133.48     25.08 o 
   3  10   8        1.35       17.76     14.38 o 
   4  10   8       32.66       28.97     17.03 o 
   5  10   8       57.16       47.50     21.70 o 
  -6  11   8        1.53        2.51     18.70 o 
  -5  11   8        1.86       -1.87     22.42 o 
  -4  11   8       24.71       14.74     20.96 o 
  -3  11   8      175.80      235.69     30.99 o 
  -2  11   8        5.39       -1.45     18.74 o 
  -1  11   8        1.94       -4.83     16.29 o 
   0  11   8       17.68       28.42     18.33 o 
   1  11   8       30.19       37.30     25.10 o 
   2  11   8       48.24       45.46     17.21 o 
   3  11   8        3.74        6.52     12.30 o 
   4  11   8        3.96       82.88     81.11 o 
   5  11   8        3.86       14.02     16.48 o 
  -5  12   8        0.33       10.47     18.83 o 
  -4  12   8       74.06       45.42     25.63 o 
  -3  12   8       13.15        3.21     17.77 o 
  -2  12   8       19.58       11.73     18.66 o 
  -1  12   8        5.24       14.85     19.29 o 
   0  12   8       35.41       46.40     20.07 o 
   1  12   8       60.85       68.60     24.55 o 
   2  12   8      286.96      333.77     41.01 o 
   3  12   8       42.46       36.04     14.91 o 
   4  12   8       38.43       42.02     15.06 o 
  -5  13   8        2.88       -1.83     17.55 o 
  -4  13   8       40.60       13.12     22.35 o 
  -3  13   8       43.72       51.00     31.99 o 
  -2  13   8        6.89        4.88     18.51 o 
  -1  13   8       24.12       37.84     19.43 o 
   0  13   8       69.27       53.91     20.06 o 
   1  13   8        5.85        5.62     19.84 o 
   2  13   8      132.32      110.39     26.33 o 
   3  13   8        0.31       -4.80     12.23 o 
   4  13   8        1.76       21.35     12.93 o 
  -5  14   8        7.34       -0.55     15.59 o 
  -4  14   8        2.15        3.44     18.72 o 
  -3  14   8       14.37       12.14     21.62 o 
  -2  14   8       80.11       55.41     20.03 o 
  -1  14   8        0.84        1.41     18.04 o 
   0  14   8        3.54       14.75     22.95 o 
   1  14   8        9.29       14.88     20.43 o 
   2  14   8       19.82        8.43     21.53 o 
   3  14   8       11.17      -10.26     13.63 o 
   4  14   8        9.08       13.07     12.11 o 
  -4  15   8        1.89      -13.40     17.13 o 
  -3  15   8       10.18       -2.97     20.84 o 
  -2  15   8       13.81       -6.40     19.61 o 
  -1  15   8       11.40        0.32     18.09 o 
   0  15   8        1.07       15.94     21.06 o 
   1  15   8       20.87       19.55     20.85 o 
   2  15   8       26.50        7.64     15.47 o 
   3  15   8        3.83        3.38     14.93 o 
  -3  16   8        0.62        7.02     20.55 o 
  -2  16   8        0.05       -5.58     18.71 o 
  -1  16   8       32.44       50.03     20.78 o 
   0  16   8        9.99        0.55     20.86 o 
   1  16   8        3.33        7.00     17.93 o 
   2  16   8        5.21       12.52     17.70 o 
   3  16   8        0.30       12.00     14.27 o 
  -3  17   8        6.58        0.81     15.74 o 
  -2  17   8        4.81       -3.21     21.25 o 
  -1  17   8        2.80        7.33     19.71 o 
   0  17   8        0.00        4.37     20.68 o 
   1  17   8        1.86        8.80     20.09 o 
   2  17   8        4.13       15.17     16.39 o 
  -1  18   8       34.80       -8.61     24.74 o 
   0  18   8        0.99        9.92     19.00 o 
  -7   1   9        2.16        9.47     17.25 o 
  -6   1   9      104.68      152.17     32.12 o 
  -5   1   9       35.60       15.17     13.75 o 
  -4   1   9       67.28       54.56     15.92 o 
  -3   1   9      410.34      398.37     20.79 o 
  -2   1   9       43.56       48.29     11.92 o 
  -1   1   9       57.44       63.51     10.88 o 
   0   1   9       62.19       50.16     10.42 o 
   1   1   9       51.63       47.46     11.09 o 
   2   1   9      150.60      130.07     14.02 o 
   3   1   9        7.07       -3.41      9.31 o 
   4   1   9      126.03      120.65     18.65 o 
   5   1   9       67.46       38.53     17.06 o 
   6   1   9        4.87        7.35     11.50 o 
  -7   2   9       32.86       37.46     27.89 o 
  -6   2   9       32.89       44.15     28.57 o 
  -5   2   9       59.72       48.34     17.51 o 
  -4   2   9       49.75       53.70     18.22 o 
  -3   2   9        3.95       -7.84     13.61 o 
  -2   2   9       82.71       90.48     12.52 o 
  -1   2   9      203.14      197.85     24.83 o 
   0   2   9       54.07       44.60     10.22 o 
   1   2   9      780.29      783.29     26.88 o 
   2   2   9       80.79       82.94     12.62 o 
   3   2   9       63.94       61.07     12.71 o 
   4   2   9       10.23        8.27     12.59 o 
   5   2   9        0.22       -6.15     12.93 o 
   6   2   9        6.93       10.38     13.30 o 
  -6   3   9        3.39        1.13     17.21 o 
  -5   3   9        8.32        1.61     16.91 o 
  -4   3   9       14.14        6.32     17.69 o 
  -3   3   9      225.74      203.46     25.96 o 
  -2   3   9      475.93      480.23     28.06 o 
  -1   3   9      354.80      359.97     25.03 o 
   0   3   9     1037.24      999.57     27.96 o 
   1   3   9       18.95        4.78      9.70 o 
   2   3   9        3.07       -5.30      9.80 o 
   3   3   9       47.20       31.73     13.50 o 
   4   3   9      144.58      124.83     19.63 o 
   5   3   9       21.62       27.53     12.62 o 
   6   3   9        0.65        4.40     12.24 o 
  -6   4   9       39.99       28.79     19.40 o 
  -5   4   9        1.61       13.84     19.12 o 
  -4   4   9       10.01       -0.27     18.92 o 
  -3   4   9       29.76       35.15     20.53 o 
  -2   4   9       75.66       95.51     17.64 o 
  -1   4   9      859.97      817.28     28.00 o 
   0   4   9      992.73     1085.38     46.99 o 
   1   4   9       83.38       81.36     12.43 o 
   2   4   9      310.88      323.98     19.90 o 
   3   4   9       17.52        6.29     12.07 o 
   4   4   9      121.19      113.02     19.93 o 
   5   4   9        3.27       18.41     13.75 o 
   6   4   9       11.90       10.69     14.28 o 
  -7   5   9        2.06       27.15     21.03 o 
  -6   5   9       21.19       14.21     20.25 o 
  -5   5   9        0.01        5.01     32.81 o 
  -4   5   9      189.70      197.51     32.17 o 
  -3   5   9      120.93      144.42     25.81 o 
  -2   5   9      225.45      227.32     27.58 o 
  -1   5   9        4.88       -0.96     12.11 o 
   0   5   9        4.94       -1.21      8.97 o 
   1   5   9      152.86      168.05     15.49 o 
   2   5   9      399.19      412.43     27.98 o 
   3   5   9       32.77       29.60     14.35 o 
   4   5   9       12.20        6.27     13.63 o 
   5   5   9        3.24        5.67     13.90 o 
   6   5   9        0.44       -4.28     11.74 o 
  -7   6   9        0.74        4.35     18.14 o 
  -6   6   9        9.41        0.14     28.71 o 
  -5   6   9       17.40       -9.90     20.39 o 
  -4   6   9      369.28      350.01     38.55 o 
  -3   6   9      178.02      202.73     29.14 o 
  -2   6   9      140.13      153.87     26.40 o 
  -1   6   9        7.90        4.00     14.43 o 
   0   6   9       31.20       36.50     11.35 o 
   1   6   9      143.99      135.53     15.15 o 
   2   6   9      358.89      379.60     28.55 o 
   3   6   9      139.79      145.04     21.97 o 
   4   6   9       12.18        9.55     13.38 o 
   5   6   9        0.08        7.05     15.39 o 
   6   6   9        2.59        5.18     11.96 o 
  -6   7   9       12.28        3.27     20.01 o 
  -5   7   9      142.85      132.83     33.63 o 
  -4   7   9       26.94       18.63     22.66 o 
  -3   7   9        3.57       12.75     20.88 o 
  -2   7   9       42.45       55.51     23.10 o 
  -1   7   9        0.01        1.52     21.48 o 
   0   7   9      180.48      206.58     21.28 o 
   1   7   9        0.78       -1.93     11.07 o 
   2   7   9        6.12        4.99     15.64 o 
   3   7   9      135.60      140.25     22.83 o 
   4   7   9        3.88       -5.19     14.43 o 
   5   7   9       34.11       35.11     16.27 o 
  -6   8   9        0.72       -1.39     20.53 o 
  -5   8   9       72.38       62.10     25.14 o 
  -4   8   9       77.23       61.30     25.23 o 
  -3   8   9       50.73       42.89     25.31 o 
  -2   8   9        0.36        0.87     23.47 o 
  -1   8   9        9.94        2.81     23.25 o 
   0   8   9        2.03        8.17     14.09 o 
   1   8   9      110.07       92.99     25.22 o 
   2   8   9        7.62       -2.23     15.20 o 
   3   8   9        8.80        4.51     14.62 o 
   4   8   9       20.50        7.76     15.84 o 
   5   8   9        0.01        8.01     12.52 o 
  -6   9   9        7.98       -5.17     22.42 o 
  -5   9   9        2.94       38.66     23.62 o 
  -4   9   9       52.39       61.97     21.36 o 
  -3   9   9       45.53       70.25     27.22 o 
  -2   9   9      306.67      302.38     38.66 o 
  -1   9   9        6.37       19.32     23.88 o 
   0   9   9      136.84      121.44     16.96 o 
   1   9   9       18.18      -10.21     18.38 o 
   2   9   9       94.99       77.44     24.30 o 
   3   9   9        1.03       -3.48     13.64 o 
   4   9   9        0.28       25.97     16.77 o 
   5   9   9       27.75       13.55     14.99 o 
  -6  10   9        1.16       -5.20     21.49 o 
  -5  10   9       12.82        6.70     23.10 o 
  -4  10   9       51.31       29.67     28.94 o 
  -3  10   9      555.00      618.06     93.11 o 
  -2  10   9       38.06       24.05     20.37 o 
  -1  10   9       70.15       76.26     20.67 o 
   0  10   9       60.29       58.30     15.46 o 
   1  10   9      132.71      169.96     32.17 o 
   2  10   9      167.10      185.34     23.54 o 
   3  10   9        9.15       29.88     16.94 o 
   4  10   9       13.57        4.91     13.26 o 
   5  10   9        8.32       10.84     13.98 o 
  -5  11   9        7.03        5.82     34.38 o 
  -4  11   9       18.15        4.28     21.26 o 
  -3  11   9       59.68       92.48     22.84 o 
  -2  11   9      172.39      136.32     25.64 o 
  -1  11   9        8.24       -9.10     17.69 o 
   0  11   9      297.13      297.18     31.71 o 
   1  11   9     1047.11     1034.18    153.93 o 
   2  11   9       14.77       25.94     18.39 o 
   3  11   9        1.00       12.02     13.90 o 
   4  11   9        2.82       21.13     15.26 o 
  -5  12   9        0.05        0.46     19.40 o 
  -4  12   9       15.76       13.00     21.20 o 
  -3  12   9      225.26      198.05     31.94 o 
  -2  12   9       74.56       74.89     24.27 o 
  -1  12   9        8.78       -3.74     18.57 o 
   0  12   9        2.76       -3.92     17.44 o 
   1  12   9        7.36        9.97     18.41 o 
   2  12   9        1.26       15.46     19.03 o 
   3  12   9        2.87       16.72     17.53 o 
   4  12   9        0.02        9.33     11.65 o 
  -5  13   9        6.05      -10.07     19.04 o 
  -4  13   9        4.06       -2.63     20.60 o 
  -3  13   9        0.01       -2.82     20.13 o 
  -2  13   9        8.86       13.43     18.38 o 
  -1  13   9        4.22      -12.80     17.46 o 
   0  13   9      296.83      285.51     38.76 o 
   1  13   9        0.97        0.80     18.26 o 
   2  13   9        3.99       14.55     18.36 o 
   3  13   9        0.95       10.92     15.16 o 
   4  13   9        2.37       12.87     12.60 o 
  -4  14   9       12.04        3.08     20.03 o 
  -3  14   9        1.62      -11.03     19.77 o 
  -2  14   9       54.51       41.33     19.34 o 
  -1  14   9       14.37        6.37     18.51 o 
   0  14   9       29.24       38.35     29.25 o 
   1  14   9        4.06        3.47     16.00 o 
   2  14   9       18.62       17.11     17.57 o 
   3  14   9       23.58       18.78     15.28 o 
  -4  15   9        2.70        5.64     17.60 o 
  -3  15   9       17.95        2.67     20.81 o 
  -2  15   9        0.49        5.84     17.64 o 
  -1  15   9        4.30        2.61     17.42 o 
   0  15   9        1.36        7.57     19.25 o 
   1  15   9        1.39       10.52     18.82 o 
   2  15   9        1.73       17.23     16.39 o 
   3  15   9       10.19       18.85     16.90 o 
  -3  16   9        2.45       -2.01     18.56 o 
  -2  16   9        1.20      -18.62     17.88 o 
  -1  16   9        1.09       -4.11     20.81 o 
   0  16   9        1.52       16.13     20.30 o 
   1  16   9        0.01       24.81     18.55 o 
   2  16   9        3.49        7.22     15.44 o 
  -2  17   9        0.60        5.33     28.50 o 
  -1  17   9        0.20       -8.36     18.30 o 
   0  17   9        0.64       15.75     19.82 o 
   1  17   9        0.04       21.51     18.99 o 
  -7   0  10       31.24       50.99     31.85 o 
  -6   0  10       45.70       49.90     30.07 o 
  -5   0  10       44.59       44.56     29.80 o 
  -4   0  10       16.83        1.64     20.64 o 
  -3   0  10      279.25      267.56     35.47 o 
  -2   0  10      337.16      322.28     27.33 o 
  -1   0  10        1.64        1.07     12.98 o 
   0   0  10      752.91      778.24     73.00 o 
   1   0  10      544.71      556.20     34.42 o 
   2   0  10       60.19       46.58     16.57 o 
   3   0  10        4.28       -5.90     14.99 o 
   4   0  10      313.51      303.20     48.53 o 
   5   0  10       11.08       11.62     18.86 o 
   6   0  10        0.36       -2.19     16.81 o 
  -7   1  10        0.03        9.73     21.06 o 
  -6   1  10       21.28       48.31     22.42 o 
  -5   1  10        1.11       13.70     15.61 o 
  -4   1  10      166.83      154.99     20.83 o 
  -3   1  10      829.38      858.05     40.15 o 
  -2   1  10       35.81       41.75     12.32 o 
  -1   1  10       35.04       30.97     10.41 o 
   0   1  10       21.73       23.25     10.54 o 
   1   1  10      418.79      417.68     21.76 o 
   2   1  10        7.00       -3.37      8.74 o 
   3   1  10       30.49       16.83     11.10 o 
   4   1  10      289.03      253.54     24.89 o 
   5   1  10       12.24       22.83     16.72 o 
   6   1  10        5.40        3.97     12.41 o 
  -7   2  10        0.30        6.16     22.28 o 
  -6   2  10      206.93      232.48     31.49 o 
  -5   2  10       10.06       14.13     15.20 o 
  -4   2  10       54.80       56.27     17.57 o 
  -3   2  10        7.60        8.37     13.75 o 
  -2   2  10       14.92        6.34     13.17 o 
  -1   2  10      128.84      125.13     20.76 o 
   0   2  10     1649.66     1638.63    110.87 o 
   1   2  10        4.97        2.57      9.38 o 
   2   2  10        3.03        4.71     10.34 o 
   3   2  10       45.59       20.85     11.34 o 
   4   2  10       33.34       28.57     13.99 o 
   5   2  10       24.60       19.26     15.92 o 
   6   2  10        0.09        3.46     10.51 o 
  -6   3  10       70.11       69.17     29.80 o 
  -5   3  10      207.82      431.60    216.33 o 
  -4   3  10       53.22       44.13     23.14 o 
  -3   3  10       19.45        7.96     14.85 o 
  -2   3  10      368.35      343.83     25.54 o 
  -1   3  10      971.86      963.00     25.91 o 
   0   3  10      150.12      180.37     14.87 o 
   1   3  10       27.16       31.68     11.00 o 
   2   3  10       23.25       15.11     10.89 o 
   3   3  10      124.57      117.78     18.63 o 
   4   3  10       69.25       60.50     16.17 o 
   5   3  10        3.29        0.40     13.40 o 
   6   3  10        3.85        5.39     13.29 o 
  -6   4  10      203.57      174.05     29.26 o 
  -5   4  10        0.11       -6.72     18.10 o 
  -4   4  10      144.56      132.89     27.58 o 
  -3   4  10      131.06      125.85     20.86 o 
  -2   4  10       91.19       90.15     19.93 o 
  -1   4  10      399.21      405.59     27.38 o 
   0   4  10       29.84       29.18     11.01 o 
   1   4  10      206.04      178.70     16.02 o 
   2   4  10       40.14       59.70     13.14 o 
   3   4  10        2.68        0.96     12.68 o 
   4   4  10       40.49       40.38     16.17 o 
   5   4  10        0.55       26.41     26.14 o 
   6   4  10        0.03       -2.07     10.47 o 
  -6   5  10        9.57       -5.85     19.33 o 
  -5   5  10       82.16       90.65     26.21 o 
  -4   5  10      493.89      500.71     52.15 o 
  -3   5  10      127.08      129.27     24.90 o 
  -2   5  10       75.77       78.27     18.72 o 
  -1   5  10       16.27       23.24     13.80 o 
   0   5  10     1009.19     1033.27     44.71 o 
   1   5  10       69.88       65.43     12.96 o 
   2   5  10      109.01       82.23     16.49 o 
   3   5  10      752.76      728.73     40.29 o 
   4   5  10       72.26       95.05     19.33 o 
   5   5  10        0.01        7.80     13.55 o 
  -6   6  10       20.54       13.94     31.85 o 
  -5   6  10        0.00      -16.75     21.13 o 
  -4   6  10       41.61       19.22     34.18 o 
  -3   6  10        0.64       13.04     22.01 o 
  -2   6  10       26.54       27.85     23.33 o 
  -1   6  10       64.60       38.85     17.23 o 
   0   6  10       37.27       29.78     15.04 o 
   1   6  10        7.06        5.91     13.01 o 
   2   6  10       60.93       78.27     17.97 o 
   3   6  10       13.43       12.97     14.31 o 
   4   6  10       60.34       29.59     15.21 o 
   5   6  10        2.75        7.30     13.81 o 
  -6   7  10        2.89       -8.07     31.44 o 
  -5   7  10       53.28       47.84     24.51 o 
  -4   7  10        1.84       -6.98     21.19 o 
  -3   7  10       89.47       56.64     32.47 o 
  -2   7  10        2.62       23.45     23.24 o 
  -1   7  10        3.83       22.55     15.98 o 
   0   7  10       74.94       57.40     18.95 o 
   1   7  10        1.38        4.45     11.06 o 
   2   7  10      261.40      287.35     26.64 o 
   3   7  10       72.69       74.01     18.85 o 
   4   7  10       45.36       53.68     17.29 o 
   5   7  10        3.46        7.98     13.44 o 
  -6   8  10        1.07       -4.21     24.54 o 
  -5   8  10        0.60        6.65     23.30 o 
  -4   8  10       44.96       44.99     24.73 o 
  -3   8  10      452.57      410.22     42.08 o 
  -2   8  10        0.11       -6.50     24.71 o 
  -1   8  10       24.87      208.60    105.33 o 
   0   8  10       10.24       13.31     14.56 o 
   1   8  10       99.20       82.40     27.19 o 
   2   8  10       86.06       62.17     18.32 o 
   3   8  10        6.05       -1.53     14.94 o 
   4   8  10       25.11        4.19     14.62 o 
   5   8  10        3.63        9.54     13.85 o 
  -6   9  10        3.09       -8.99     24.26 o 
  -5   9  10        0.49       -7.90     19.67 o 
  -4   9  10        8.53       -5.02     23.04 o 
  -3   9  10      207.49      229.06     35.42 o 
  -2   9  10      146.83      123.89     30.34 o 
  -1   9  10        8.28       10.62     23.84 o 
   0   9  10       37.74       44.09     17.67 o 
   1   9  10      789.10      861.67     57.61 o 
   2   9  10       42.59       22.74     21.36 o 
   3   9  10       14.05        4.11     13.34 o 
   4   9  10        9.44       15.20     14.60 o 
   5   9  10        2.79        7.75     13.89 o 
  -6  10  10        6.45        5.16     23.82 o 
  -5  10  10       10.35       11.12     27.82 o 
  -4  10  10        0.30       -0.41     17.81 o 
  -3  10  10       49.92       38.84     21.55 o 
  -2  10  10      141.72      120.57     25.21 o 
  -1  10  10       71.26       44.07     20.60 o 
   0  10  10       26.72        6.04     17.08 o 
   1  10  10      208.67      216.85     33.57 o 
   2  10  10       48.20       41.68     20.78 o 
   3  10  10       17.00       14.72     15.79 o 
   4  10  10        2.30       -4.98     13.03 o 
  -5  11  10        3.01        2.46     20.79 o 
  -4  11  10       35.09       24.88     24.84 o 
  -3  11  10       15.90       10.75     20.42 o 
  -2  11  10        0.07       -9.47     19.39 o 
  -1  11  10       61.55       59.35     22.58 o 
   0  11  10        6.12        7.36     17.59 o 
   1  11  10      418.55      395.27     43.79 o 
   2  11  10        9.13       21.49     17.64 o 
   3  11  10        0.92       -7.05     14.56 o 
   4  11  10        1.46       42.54     37.12 o 
  -5  12  10       12.87        6.44     21.70 o 
  -4  12  10       96.00       90.64     27.81 o 
  -3  12  10       87.97       79.34     23.27 o 
  -2  12  10      154.94      142.21     28.91 o 
  -1  12  10        4.71        5.39     18.44 o 
   0  12  10        1.00        5.30     20.86 o 
   1  12  10       97.47      112.59     32.81 o 
   2  12  10        9.97       10.64     15.72 o 
   3  12  10        5.50       10.40     14.65 o 
   4  12  10        1.48       13.33     15.30 o 
  -4  13  10        0.02       -4.21     20.76 o 
  -3  13  10       13.51       -5.80     18.19 o 
  -2  13  10        2.96       10.52     18.97 o 
  -1  13  10        6.41        5.94     19.22 o 
   0  13  10       27.39        9.75     21.23 o 
   1  13  10        0.25        9.34     16.82 o 
   2  13  10       14.47        4.84     14.30 o 
   3  13  10        0.27       15.24     17.36 o 
  -4  14  10       26.07        1.06     20.38 o 
  -3  14  10       11.34        3.46     20.89 o 
  -2  14  10       13.14        9.98     19.27 o 
  -1  14  10       36.35       52.85     21.24 o 
   0  14  10       25.35       37.67     22.27 o 
   1  14  10        2.19       -6.14     16.03 o 
   2  14  10        3.31       10.72     15.37 o 
   3  14  10       18.03       10.59     13.58 o 
  -3  15  10        5.21       -3.54     18.84 o 
  -2  15  10        0.05        8.69     18.50 o 
  -1  15  10       29.70       29.45     36.98 o 
   0  15  10        0.88        4.73     19.62 o 
   1  15  10        1.71        5.65     16.18 o 
   2  15  10        0.06        2.18     12.59 o 
  -3  16  10        0.38        1.69     41.49 o 
  -2  16  10        0.45       -7.68     19.59 o 
  -1  16  10        0.03        2.29     20.81 o 
   0  16  10       11.49       14.24     17.51 o 
   1  16  10        5.23        9.47     17.42 o 
   2  16  10        3.67       -1.98     10.74 o 
  -1  17  10       26.33       31.53     22.90 o 
   0  17  10        2.23        1.17     15.90 o 
  -7   1  11        0.04       13.82     21.00 o 
  -6   1  11       11.77       10.59     19.63 o 
  -5   1  11       54.12      107.02     54.13 o 
  -4   1  11       34.05       20.25     19.72 o 
  -3   1  11       80.12       64.77     17.29 o 
  -2   1  11       15.59       19.65     15.25 o 
  -1   1  11        6.90        7.38     10.05 o 
   0   1  11      135.60      125.26     14.17 o 
   1   1  11       49.21       33.47     11.57 o 
   2   1  11        0.27       -6.68      9.87 o 
   3   1  11        3.00        6.87     10.46 o 
   4   1  11        7.08       14.89     16.40 o 
   5   1  11        1.29        8.60     13.53 o 
  -7   2  11       53.01       80.30     25.65 o 
  -6   2  11       72.94       55.54     24.69 o 
  -5   2  11        8.58       11.26     18.64 o 
  -4   2  11       23.93       39.10     17.85 o 
  -3   2  11       19.70       23.36     15.91 o 
  -2   2  11        0.00       -4.22     13.25 o 
  -1   2  11      214.99      196.38     15.59 o 
   0   2  11     1282.17     1392.96     35.49 o 
   1   2  11       13.88       12.29     10.61 o 
   2   2  11        0.60       -2.76     10.07 o 
   3   2  11        1.80       21.52     18.45 o 
   4   2  11       38.18       43.95     15.35 o 
   5   2  11        1.56       -2.19     13.55 o 
  -6   3  11      224.72      218.56     33.15 o 
  -5   3  11        1.41       15.61     20.88 o 
  -4   3  11       37.67       47.66     19.44 o 
  -3   3  11       20.45       18.86     15.76 o 
  -2   3  11       22.56        9.76     15.08 o 
  -1   3  11        9.98       28.15     15.76 o 
   0   3  11        0.42       -0.58      9.47 o 
   1   3  11      135.55      121.57     14.77 o 
   2   3  11       70.96       74.22     13.56 o 
   3   3  11       37.89       30.18     15.46 o 
   4   3  11       48.79       54.58     15.94 o 
   5   3  11        4.76        2.88     13.38 o 
  -6   4  11       61.81       59.60     34.04 o 
  -5   4  11       56.92       33.37     24.32 o 
  -4   4  11      258.88      286.43     34.42 o 
  -3   4  11        8.01       18.97     16.12 o 
  -2   4  11       26.68       26.90     15.93 o 
  -1   4  11        0.72       -5.59     14.00 o 
   0   4  11      581.87      602.35     34.98 o 
   1   4  11       33.84       25.67     12.10 o 
   2   4  11        3.80        0.26     11.18 o 
   3   4  11      205.23      197.06     24.24 o 
   4   4  11        0.73       11.28     13.82 o 
   5   4  11        0.07       12.73     15.51 o 
  -6   5  11        0.24      -27.17     21.26 o 
  -5   5  11        4.32       16.51     24.56 o 
  -4   5  11      109.22       60.28     25.23 o 
  -3   5  11        9.58       16.21     17.65 o 
  -2   5  11        2.74      -12.69     14.35 o 
  -1   5  11      195.44      171.50     22.23 o 
   0   5  11        7.78       -7.05     14.37 o 
   1   5  11        2.08       -4.80     10.51 o 
   2   5  11        0.33       -2.67     18.19 o 
   3   5  11      580.64      679.36     40.01 o 
   4   5  11        1.59        9.37     12.77 o 
   5   5  11        2.50       18.69     14.31 o 
  -6   6  11       19.56       -9.23     25.31 o 
  -5   6  11        9.30      -10.50     21.65 o 
  -4   6  11      110.89       87.55     26.00 o 
  -3   6  11      157.48      136.60     30.07 o 
  -2   6  11       36.11       40.75     18.29 o 
  -1   6  11       24.66       35.21     16.39 o 
   0   6  11       10.84        0.98     15.84 o 
   1   6  11      101.46       98.37     18.93 o 
   2   6  11      282.40      304.12     27.69 o 
   3   6  11      159.81      172.97     23.08 o 
   4   6  11       53.02       37.26     16.69 o 
   5   6  11        1.69        1.09     12.13 o 
  -6   7  11        0.06        9.16     40.19 o 
  -5   7  11        0.39        8.71     21.33 o 
  -4   7  11       62.49       67.22     25.89 o 
  -3   7  11       55.39       41.02     33.83 o 
  -2   7  11        7.28       14.08     18.86 o 
  -1   7  11        5.41        0.40     15.12 o 
   0   7  11      512.35      500.01     32.78 o 
   1   7  11       44.46       31.12     21.90 o 
   2   7  11      256.96      272.35     33.50 o 
   3   7  11       42.50       30.50     16.12 o 
   4   7  11        4.67       10.62     14.24 o 
   5   7  11        5.04       14.35     14.07 o 
  -6   8  11       15.14       15.03     31.24 o 
  -5   8  11        5.37      -10.13     22.57 o 
  -4   8  11       53.74       20.23     35.47 o 
  -3   8  11       56.03       32.93     24.95 o 
  -2   8  11        0.03       27.12     27.27 o 
  -1   8  11        2.01        0.87     17.40 o 
   0   8  11      172.61      187.10     23.78 o 
   1   8  11      678.64      656.28     90.70 o 
   2   8  11      188.90      202.72     32.43 o 
   3   8  11      111.72      112.59     21.15 o 
   4   8  11       40.11       49.38     18.74 o 
   5   8  11        9.43       24.09     13.93 o 
  -6   9  11        1.47       12.55     23.16 o 
  -5   9  11       14.08       32.83     24.84 o 
  -4   9  11        3.47      -13.84     22.76 o 
  -3   9  11       70.06       74.70     29.41 o 
  -2   9  11        2.52       -1.86     24.52 o 
  -1   9  11       37.84       23.26     18.44 o 
   0   9  11        5.35      -13.29     15.77 o 
   1   9  11      192.90      237.37     34.64 o 
   2   9  11       42.40       40.86     20.51 o 
   3   9  11        0.27        9.52     16.09 o 
   4   9  11        9.36       14.29     14.76 o 
  -5  10  11       21.06       23.42     40.74 o 
  -4  10  11        2.57      -13.77     18.51 o 
  -3  10  11      102.98       75.30     29.47 o 
  -2  10  11        2.16      -18.90     22.76 o 
  -1  10  11       35.69       32.11     15.62 o 
   0  10  11        2.05        5.88     16.92 o 
   1  10  11      141.43      176.18     34.24 o 
   2  10  11       41.04       55.71     21.28 o 
   3  10  11        8.94       11.51     14.31 o 
   4  10  11        6.61       -0.12     12.04 o 
  -5  11  11        4.12      -16.00     20.56 o 
  -4  11  11        3.95      -11.79     18.49 o 
  -3  11  11       19.45       32.89     21.36 o 
  -2  11  11       19.04       23.54     19.55 o 
  -1  11  11        2.48        6.82     14.11 o 
   0  11  11       66.38       81.12     26.92 o 
   1  11  11       74.82       78.57     26.74 o 
   2  11  11      194.21      111.00     36.77 o 
   3  11  11       16.89       22.60     16.29 o 
   4  11  11        1.43       12.59     14.69 o 
  -5  12  11        2.69       -1.13     18.73 o 
  -4  12  11      156.66      118.12     30.87 o 
  -3  12  11        3.20        7.71     20.21 o 
  -2  12  11       48.99       35.08     19.47 o 
  -1  12  11       24.65       20.99     18.89 o 
   0  12  11        0.01       18.33     21.91 o 
   1  12  11       63.62       42.66     19.12 o 
   2  12  11       10.26        0.44     12.12 o 
   3  12  11       10.88       22.86     15.73 o 
  -4  13  11       31.84       35.65     37.80 o 
  -3  13  11       33.62       51.27     23.39 o 
  -2  13  11       61.41       63.91     22.37 o 
  -1  13  11        3.26       -2.57     18.17 o 
   0  13  11       18.35       24.31     22.40 o 
   1  13  11       27.36       25.41     18.47 o 
   2  13  11        2.42        7.23     13.35 o 
   3  13  11        7.14        9.28     12.71 o 
  -4  14  11       98.33       79.38     48.32 o 
  -3  14  11        4.03        6.93     19.80 o 
  -2  14  11        0.26       13.44     18.67 o 
  -1  14  11       25.73       47.56     42.99 o 
   0  14  11       10.40       21.15     29.32 o 
   1  14  11       31.04       24.42     16.63 o 
   2  14  11       14.08       19.92     15.02 o 
  -3  15  11        0.32       14.89     21.80 o 
  -2  15  11        8.69       16.83     18.60 o 
  -1  15  11       17.05        8.36     20.79 o 
   0  15  11        0.03       -5.60     15.08 o 
   1  15  11       10.32        7.97     13.38 o 
   2  15  11        8.74       16.59     14.42 o 
  -2  16  11        1.69        2.33     17.39 o 
  -1  16  11        1.61        6.18     19.68 o 
   0  16  11        9.55       13.06     18.73 o 
   1  16  11        1.57        9.63     13.90 o 
  -6   0  12        3.16        0.82     25.29 o 
  -5   0  12        3.50       -1.09     27.75 o 
  -4   0  12       17.17       18.45     24.88 o 
  -3   0  12      167.13      201.36     40.05 o 
  -2   0  12      201.89      183.18     41.56 o 
  -1   0  12        7.98        3.55     14.68 o 
   0   0  12       15.12        7.34     14.36 o 
   1   0  12       94.27      102.62     21.10 o 
   2   0  12      238.20      235.77     27.88 o 
   3   0  12       32.58       41.82     17.40 o 
   4   0  12       51.80      105.12     33.63 o 
   5   0  12        0.33        7.25     18.86 o 
  -6   1  12        8.30        7.66     18.02 o 
  -5   1  12        0.01       -0.49     20.02 o 
  -4   1  12       78.48       70.48     22.95 o 
  -3   1  12      230.38      211.48     30.88 o 
  -2   1  12      155.60      151.38     21.46 o 
  -1   1  12       89.50       89.30     13.45 o 
   0   1  12       31.91       34.11     11.88 o 
   1   1  12       10.59       -0.18     10.73 o 
   2   1  12       22.56       23.54     11.89 o 
   3   1  12        5.16       19.44     19.79 o 
   4   1  12       11.25        1.77     15.63 o 
   5   1  12       13.90       -0.64     13.77 o 
  -6   2  12        4.20       21.79     22.74 o 
  -5   2  12        0.25        3.54     18.80 o 
  -4   2  12      165.82      138.73     29.12 o 
  -3   2  12      436.05      425.58     30.70 o 
  -2   2  12        0.00       13.72     16.21 o 
  -1   2  12        2.56        6.89     15.80 o 
   0   2  12       37.26       24.54     11.17 o 
   1   2  12       28.87       12.61     11.21 o 
   2   2  12        0.80       -3.32     10.50 o 
   3   2  12      149.12      115.33     19.64 o 
   4   2  12        0.32        5.14     12.26 o 
   5   2  12        8.22       12.78     14.96 o 
  -6   3  12       21.69       53.73     24.92 o 
  -5   3  12       20.59       29.79     23.56 o 
  -4   3  12      370.90      364.48     30.02 o 
  -3   3  12      168.44      151.09     22.40 o 
  -2   3  12       71.19       60.03     18.18 o 
  -1   3  12       29.65       21.63     15.87 o 
   0   3  12      202.39      201.04     21.76 o 
   1   3  12        3.15        3.17     13.71 o 
   2   3  12        0.00       -8.01     10.33 o 
   3   3  12       33.11       41.29     15.84 o 
   4   3  12        0.02        9.62     12.57 o 
   5   3  12        3.95        5.76     13.08 o 
  -6   4  12       23.86       29.79     25.69 o 
  -5   4  12       48.41       37.72     29.60 o 
  -4   4  12        8.25       20.87     18.33 o 
  -3   4  12      247.42      190.26     23.99 o 
  -2   4  12       90.73       87.72     19.19 o 
  -1   4  12      182.72      158.02     22.52 o 
   0   4  12       75.88       88.44     18.25 o 
   1   4  12        0.27       14.57     11.69 o 
   2   4  12       20.07        0.77     14.56 o 
   3   4  12      142.73      144.85     21.28 o 
   4   4  12        6.00       16.66     14.07 o 
   5   4  12        5.13        8.73     15.35 o 
  -6   5  12        4.11       21.87     32.26 o 
  -5   5  12       51.23       19.33     18.58 o 
  -4   5  12       15.91       23.36     17.32 o 
  -3   5  12      177.18      202.93     26.42 o 
  -2   5  12       15.27       21.53     16.30 o 
  -1   5  12       52.80       50.23     19.10 o 
   0   5  12      517.49      541.06     51.20 o 
   1   5  12       63.55       47.08     16.97 o 
   2   5  12        0.05       -6.88     13.16 o 
   3   5  12      440.42      488.44     35.17 o 
   4   5  12       86.77       77.82     36.43 o 
   5   5  12        7.33       14.17     12.65 o 
  -6   6  12        0.19      -26.93     27.61 o 
  -5   6  12        0.15      -21.52     21.44 o 
  -4   6  12       10.08       -2.15     20.87 o 
  -3   6  12       13.25        4.16     18.56 o 
  -2   6  12       38.27       28.78     18.15 o 
  -1   6  12       39.90       27.06     17.70 o 
   0   6  12      152.62      190.56     24.77 o 
   1   6  12        5.92       12.18     16.46 o 
   2   6  12       54.93       52.09     16.75 o 
   3   6  12       66.61       64.66     24.39 o 
   4   6  12       26.85       18.25     14.06 o 
   5   6  12        4.11        7.59     12.23 o 
  -6   7  12        0.01      -22.28     32.40 o 
  -5   7  12       11.17      -23.52     22.91 o 
  -4   7  12       20.87       -3.61     22.07 o 
  -3   7  12       23.30       11.48     19.09 o 
  -2   7  12       33.21        8.38     17.71 o 
  -1   7  12      134.78      135.83     22.31 o 
   0   7  12      898.15      907.16     71.73 o 
   1   7  12       78.77      104.07     51.19 o 
   2   7  12       32.28       17.04     20.94 o 
   3   7  12      349.12      338.21     30.85 o 
   4   7  12        1.35        4.06     12.66 o 
  -6   8  12        0.82      -32.67     31.85 o 
  -5   8  12        1.46        7.68     24.59 o 
  -4   8  12        0.66       -2.63     24.00 o 
  -3   8  12       45.01       36.58     27.52 o 
  -2   8  12       60.73       60.38     21.31 o 
  -1   8  12        4.56        4.50     17.16 o 
   0   8  12        3.26        7.62     16.53 o 
   1   8  12       30.05       26.93     23.59 o 
   2   8  12       27.62       17.90     20.53 o 
   3   8  12       32.79       30.84     18.04 o 
   4   8  12       17.02       41.25     16.84 o 
  -5   9  12        2.58       -3.75     21.45 o 
  -4   9  12       19.93       -3.35     24.59 o 
  -3   9  12       55.44       18.17     25.91 o 
  -2   9  12        9.87        9.12     18.75 o 
  -1   9  12       33.17       30.52     17.75 o 
   0   9  12       45.04       42.26     24.73 o 
   1   9  12        1.06       15.87     21.23 o 
   2   9  12       18.51        2.20     15.29 o 
   3   9  12      180.23      120.98     36.36 o 
   4   9  12        1.28        4.75     13.53 o 
  -5  10  12        0.78       -0.39     25.63 o 
  -4  10  12        2.09      -17.27     21.93 o 
  -3  10  12      150.60      146.85     31.77 o 
  -2  10  12        1.34        5.39     24.52 o 
  -1  10  12        2.67       -1.78     16.74 o 
   0  10  12       32.57       30.32     23.43 o 
   1  10  12       20.84       15.23     21.38 o 
   2  10  12       55.78       41.36     18.91 o 
   3  10  12        0.03        3.50     13.58 o 
   4  10  12        0.00        2.48     12.23 o 
  -5  11  12       13.34       10.96     23.49 o 
  -4  11  12       12.11        3.38     19.26 o 
  -3  11  12        7.96       10.93     18.95 o 
  -2  11  12       50.46       67.93     22.97 o 
  -1  11  12       14.06       20.26     15.18 o 
   0  11  12        5.19       10.60     22.07 o 
   1  11  12        0.18       38.95     48.67 o 
   2  11  12        0.75        7.02     13.39 o 
   3  11  12        0.60       14.01     13.95 o 
  -4  12  12       76.34       71.08     30.69 o 
  -3  12  12       62.27       60.58     22.02 o 
  -2  12  12      208.89      231.61     36.18 o 
  -1  12  12       51.62       62.12     21.15 o 
   0  12  12        2.07       -1.35     20.05 o 
   1  12  12        7.94        9.72     20.28 o 
   2  12  12       14.92        4.84     10.97 o 
   3  12  12        0.48       12.22     13.08 o 
  -4  13  12        2.66      -19.61     19.90 o 
  -3  13  12       96.09       89.69     32.80 o 
  -2  13  12        1.86       -7.53     20.03 o 
  -1  13  12       15.91       -6.56     20.66 o 
   0  13  12        0.00        2.76     19.61 o 
   1  13  12        5.82        4.28     13.69 o 
   2  13  12        0.72       -0.63     10.38 o 
   3  13  12        1.20        6.87     11.27 o 
  -3  14  12        9.58        8.80     19.03 o 
  -2  14  12        1.90       11.14     19.46 o 
  -1  14  12        9.82       26.84     22.99 o 
   0  14  12        3.09        2.11     19.17 o 
   1  14  12        0.18        4.41     12.72 o 
   2  14  12        0.57        7.93     12.28 o 
  -2  15  12        0.33        2.10     18.91 o 
  -1  15  12       46.12       47.36     44.97 o 
   0  15  12        0.50        2.39     14.88 o 
   1  15  12        9.82        3.49     11.47 o 
  -1  16  12        2.47       11.52     23.17 o 
  -6   1  13        0.62      -19.88     20.78 o 
  -5   1  13       55.16       32.51     22.04 o 
  -4   1  13        0.09       -8.13     18.52 o 
  -3   1  13       45.85       52.74     40.40 o 
  -2   1  13       26.29       45.37     22.07 o 
  -1   1  13       11.14       34.44     29.09 o 
   0   1  13       97.31      107.68     23.15 o 
   1   1  13      125.73      103.06     15.31 o 
   2   1  13       88.03       76.28     14.46 o 
   3   1  13       21.40       22.37     13.24 o 
   4   1  13       37.45       34.99     19.25 o 
   5   1  13        0.25       -5.94     12.27 o 
  -6   2  13        2.99       27.24     25.20 o 
  -5   2  13        0.91       -8.02     21.50 o 
  -4   2  13        0.09       14.81     19.05 o 
  -3   2  13       11.23       13.61     23.61 o 
  -2   2  13      143.52      127.59     21.71 o 
  -1   2  13       27.03       11.69     15.70 o 
   0   2  13       23.33       18.53     15.11 o 
   1   2  13      185.37      179.65     17.85 o 
   2   2  13        0.00       -3.16     10.19 o 
   3   2  13        0.00       10.05     13.68 o 
   4   2  13        2.67       14.08     16.45 o 
   5   2  13       13.06      -11.10     11.79 o 
  -6   3  13        5.75       16.96     22.30 o 
  -5   3  13       26.17       36.84     21.80 o 
  -4   3  13       83.50       65.43     26.79 o 
  -3   3  13        1.49       10.24     18.55 o 
  -2   3  13        7.40       19.18     18.02 o 
  -1   3  13      242.47      223.05     29.69 o 
   0   3  13       57.60       33.47     17.37 o 
   1   3  13       17.32       10.86     11.59 o 
   2   3  13       48.95       53.36     15.25 o 
   3   3  13       55.42       44.44     15.35 o 
   4   3  13        0.18       19.92     26.99 o 
   5   3  13        4.92        2.34     12.61 o 
  -6   4  13        1.65      -15.78     23.57 o 
  -5   4  13        0.02      -11.70     23.72 o 
  -4   4  13      169.17      134.82     28.36 o 
  -3   4  13       45.96       46.39     19.62 o 
  -2   4  13        0.36        4.79     18.26 o 
  -1   4  13        7.50       -6.61     15.40 o 
   0   4  13       97.19       72.29     18.88 o 
   1   4  13        3.08       -4.22     14.65 o 
   2   4  13       28.37       39.12     15.31 o 
   3   4  13        4.40       12.57     15.21 o 
   4   4  13        8.69       17.99     13.59 o 
   5   4  13        0.66       -4.72     12.39 o 
  -6   5  13        2.99        7.87     25.62 o 
  -5   5  13       20.08        3.84     24.52 o 
  -4   5  13       27.55       24.98     19.20 o 
  -3   5  13       59.54       67.59     20.45 o 
  -2   5  13       60.94       73.67     24.55 o 
  -1   5  13        0.49       13.71     17.83 o 
   0   5  13      259.93      216.74     25.45 o 
   1   5  13       29.35       -9.04     15.04 o 
   2   5  13        0.01       -0.77     17.57 o 
   3   5  13       38.55       34.99     17.36 o 
   4   5  13       20.45       33.14     15.13 o 
  -6   6  13       24.41       44.97     26.34 o 
  -5   6  13       10.65        4.87     21.90 o 
  -4   6  13       26.95       16.33     20.71 o 
  -3   6  13       53.51       25.80     19.33 o 
  -2   6  13        9.40       12.25     17.62 o 
  -1   6  13      411.20      395.09     35.96 o 
   0   6  13      296.85      287.23     29.18 o 
   1   6  13       12.96        4.07     19.42 o 
   2   6  13        1.47       18.22     18.95 o 
   3   6  13       14.45       18.90     15.47 o 
   4   6  13       16.99       15.18     14.60 o 
  -5   7  13        2.39      -20.39     23.29 o 
  -4   7  13        3.72       12.67     20.61 o 
  -3   7  13       48.00       43.07     21.62 o 
  -2   7  13       11.66        8.32     17.12 o 
  -1   7  13      396.43      434.73     33.37 o 
   0   7  13      317.51      303.32     30.15 o 
   1   7  13        0.67       13.01     21.87 o 
   2   7  13       99.14      134.98     28.09 o 
   3   7  13       83.03       66.63     22.22 o 
   4   7  13       16.85       18.13     14.99 o 
  -5   8  13        3.47      -23.66     22.81 o 
  -4   8  13        0.77      -28.64     23.37 o 
  -3   8  13        0.04       17.43     21.22 o 
  -2   8  13       21.16        6.53     18.84 o 
  -1   8  13       22.14       57.56     33.90 o 
   0   8  13       91.18       59.72     27.78 o 
   1   8  13        1.76       16.96     19.82 o 
   2   8  13       86.69      105.17     29.19 o 
   3   8  13       73.95       60.00     21.02 o 
   4   8  13        5.35       19.69     15.44 o 
  -5   9  13        8.17      -23.33     22.80 o 
  -4   9  13        1.48      -24.41     24.98 o 
  -3   9  13       61.50       67.22     22.81 o 
  -2   9  13        0.97        6.29     16.69 o 
  -1   9  13       68.32       59.53     19.21 o 
   0   9  13       91.93      107.70     29.96 o 
   1   9  13        1.10        6.19     20.31 o 
   2   9  13      342.61      494.72     66.57 o 
   3   9  13        0.27        7.98     14.91 o 
   4   9  13        4.12        5.11     11.60 o 
  -5  10  13        3.05        2.60     36.57 o 
  -4  10  13       17.85       19.78     27.89 o 
  -3  10  13       10.36       14.73     26.87 o 
  -2  10  13       57.54       58.14     22.40 o 
  -1  10  13       15.98        0.64     17.54 o 
   0  10  13       63.65       72.19     27.84 o 
   1  10  13       31.77       30.85     20.79 o 
   2  10  13        7.72       13.07     13.72 o 
   3  10  13        6.08       20.43     14.15 o 
  -4  11  13       27.12       27.59     22.50 o 
  -3  11  13        3.67      -11.73     18.48 o 
  -2  11  13        2.93       21.19     18.02 o 
  -1  11  13        1.12       26.16     20.26 o 
   0  11  13        1.61       -3.79     22.04 o 
   1  11  13       15.41        5.38     19.44 o 
   2  11  13       14.13        5.03     11.79 o 
   3  11  13       11.90        8.95     13.74 o 
  -4  12  13       18.01       15.98     21.60 o 
  -3  12  13       30.39       35.94     22.76 o 
  -2  12  13        4.13      101.14     72.84 o 
  -1  12  13        4.21       -3.71     21.80 o 
   0  12  13        2.11       14.50     22.32 o 
   1  12  13       11.84       25.64     20.84 o 
   2  12  13        5.68        6.05     10.08 o 
  -3  13  13       60.19       57.86     29.02 o 
  -2  13  13        0.21        3.51     20.45 o 
  -1  13  13        7.27        9.90     21.29 o 
   0  13  13        0.22       11.16     19.84 o 
   1  13  13       24.30       12.98     14.83 o 
   2  13  13       15.27       11.77     11.23 o 
  -3  14  13       13.59       20.69     19.92 o 
  -2  14  13       31.00       28.25     20.84 o 
  -1  14  13        3.08       10.13     21.60 o 
   0  14  13       25.72       36.33     27.89 o 
   1  14  13        4.84        4.66     12.16 o 
  -1  15  13        1.08       15.91     21.49 o 
   0  15  13        6.77       16.94     15.53 o 
  -6   0  14        1.58        0.00     32.40 o 
  -5   0  14        1.28      -19.27     27.34 o 
  -4   0  14       51.96       33.77     31.30 o 
  -2   0  14       30.88       37.73     34.86 o 
  -1   0  14        2.34       -0.55     27.89 o 
   0   0  14       19.18       19.68     17.90 o 
   1   0  14       70.09       44.57     19.19 o 
   2   0  14      149.66      114.83     23.04 o 
   3   0  14       10.52       -9.43     20.37 o 
   4   0  14        0.05       -6.42     21.46 o 
  -6   1  14       43.45       33.04     25.13 o 
  -5   1  14        6.37       15.86     21.64 o 
  -4   1  14       57.90       58.94     22.96 o 
  -3   1  14       90.52      110.51     30.56 o 
  -2   1  14        7.33       -5.14     20.43 o 
  -1   1  14       57.93       42.15     22.00 o 
   0   1  14       87.19       91.65     18.46 o 
   1   1  14      115.06      120.52     18.71 o 
   2   1  14       15.97       21.19     11.87 o 
   3   1  14        8.01       21.63     13.78 o 
   4   1  14        3.27       25.04     17.04 o 
  -6   2  14        4.39       -4.64     20.93 o 
  -5   2  14        7.36       -6.43     20.30 o 
  -4   2  14        1.03       -3.38     18.01 o 
  -3   2  14      568.15      575.35     47.42 o 
  -2   2  14       36.25       54.34     25.47 o 
  -1   2  14       46.18       41.55     17.07 o 
   0   2  14        3.73       -5.69     14.49 o 
   1   2  14        2.35        4.19     14.19 o 
   2   2  14       88.40       97.65     15.96 o 
   3   2  14       13.91       12.98     14.45 o 
   4   2  14        2.04       16.60     16.66 o 
  -6   3  14        0.74       27.91     41.08 o 
  -5   3  14        0.68      -24.09     18.30 o 
  -4   3  14        5.36       -3.08     23.46 o 
  -3   3  14      155.06      146.90     29.87 o 
  -2   3  14      241.63      246.53     27.38 o 
  -1   3  14      943.83      992.94     45.03 o 
   0   3  14       16.84       15.46     16.81 o 
   1   3  14        0.65       -5.11     14.92 o 
   2   3  14        1.06       -8.59     12.69 o 
   3   3  14       19.53       34.50     15.03 o 
   4   3  14        3.12       12.09     15.89 o 
  -6   4  14        9.12        3.85     34.11 o 
  -5   4  14        0.03      -11.78     24.20 o 
  -4   4  14        3.14        8.41     18.99 o 
  -3   4  14       36.51       33.78     27.34 o 
  -2   4  14      183.59      198.54     26.04 o 
  -1   4  14       25.98       46.03     19.80 o 
   0   4  14      177.24      189.87     23.97 o 
   1   4  14       50.17       35.64     17.01 o 
   2   4  14        1.38        4.71     17.52 o 
   3   4  14       50.98       54.10     17.21 o 
   4   4  14        2.61        3.84     13.92 o 
  -6   5  14        1.58        3.90     25.95 o 
  -5   5  14       36.85       30.67     24.17 o 
  -4   5  14      144.84      160.19     31.17 o 
  -3   5  14       13.68        9.65     18.74 o 
  -2   5  14        3.15        3.67     18.85 o 
  -1   5  14       29.92       40.47     20.02 o 
   0   5  14       73.64       83.40     22.13 o 
   1   5  14        5.65       23.70     19.94 o 
   2   5  14        6.99       16.75     20.88 o 
   3   5  14        7.73       12.35     16.75 o 
   4   5  14        0.14       19.04     14.55 o 
  -5   6  14       42.90       55.29     41.56 o 
  -4   6  14        6.88       12.66     19.37 o 
  -3   6  14       10.82        8.17     18.02 o 
  -2   6  14        0.02        1.67     38.48 o 
  -1   6  14      200.86      215.22     27.81 o 
   0   6  14      353.05      345.52     30.73 o 
   1   6  14        6.56        5.32     19.06 o 
   2   6  14       18.77       39.47     24.20 o 
   3   6  14        0.06       12.72     16.91 o 
   4   6  14        1.18        5.73     14.39 o 
  -5   7  14       15.66      -24.67     23.77 o 
  -4   7  14        0.06      -12.61     17.86 o 
  -3   7  14        9.06      -26.31     17.89 o 
  -2   7  14        0.22      -11.70     16.64 o 
  -1   7  14       24.59       34.34     19.72 o 
   0   7  14       49.23       31.42     19.57 o 
   1   7  14       47.90       25.69     22.17 o 
   2   7  14       35.04       85.08     52.42 o 
   3   7  14       66.45       53.67     20.44 o 
   4   7  14       19.40       27.64     16.65 o 
  -5   8  14        0.09       -9.34     19.89 o 
  -4   8  14        3.40      -18.24     20.02 o 
  -3   8  14        0.93        8.38     20.55 o 
  -2   8  14        3.12        3.39     17.30 o 
  -1   8  14       18.52        4.60     16.85 o 
   0   8  14       63.52       87.51     28.61 o 
   1   8  14        0.13       -4.89     19.74 o 
   2   8  14       23.26       19.60     19.87 o 
   3   8  14        2.21        8.34     13.95 o 
  -5   9  14        0.44      -11.09     20.25 o 
  -4   9  14        2.94      -27.00     19.87 o 
  -3   9  14       52.53       44.73     21.81 o 
  -2   9  14        5.22      -13.00     18.02 o 
  -1   9  14        0.29       -7.80     16.35 o 
   0   9  14       39.77       32.36     25.16 o 
   1   9  14       67.37       71.72     24.29 o 
   2   9  14      154.88      136.31     54.48 o 
   3   9  14        5.64        6.28     13.00 o 
  -4  10  14        2.88        3.89     19.66 o 
  -3  10  14       12.37        8.17     21.18 o 
  -2  10  14       32.93       28.35     20.38 o 
  -1  10  14       30.07       58.87     27.86 o 
   0  10  14        0.05        6.70     20.72 o 
   1  10  14        0.72        6.18     18.13 o 
   2  10  14      105.48       50.70     33.83 o 
   3  10  14        2.81        2.83     10.76 o 
  -4  11  14        4.65       14.49     21.44 o 
  -3  11  14        0.14      -13.15     19.92 o 
  -2  11  14        3.15        6.07     18.74 o 
  -1  11  14        1.16       17.91     25.31 o 
   0  11  14        2.17      -11.13     18.37 o 
   1  11  14        0.06        9.12     17.38 o 
   2  11  14        0.66        8.85     12.23 o 
  -3  12  14        2.74       16.62     17.14 o 
  -2  12  14       32.87       62.09     19.52 o 
  -1  12  14        0.10        6.64     22.95 o 
   0  12  14        0.23       24.72     23.16 o 
   1  12  14       44.05       69.27     43.27 o 
   2  12  14       10.20        4.08     11.83 o 
  -3  13  14        1.51        4.86     17.07 o 
  -2  13  14       38.07       44.92     31.56 o 
  -1  13  14       19.80       35.92     25.84 o 
   0  13  14        6.32       41.25     24.90 o 
   1  13  14        6.21        2.76     13.41 o 
  -2  14  14       10.88        8.13     18.90 o 
  -1  14  14        6.84       11.10     20.23 o 
   0  14  14        0.03       -5.08     17.74 o 
  -5   1  15        5.18       -5.61     22.48 o 
  -4   1  15       34.08       28.97     25.97 o 
  -3   1  15       68.39       51.95     27.27 o 
  -2   1  15      143.26      143.04     30.83 o 
  -1   1  15       17.59       20.21     22.49 o 
   0   1  15       33.70        8.03     23.44 o 
   1   1  15      169.29      161.90     22.56 o 
   2   1  15        0.06       16.14     11.90 o 
   3   1  15        1.02        3.87     15.41 o 
   4   1  15        0.04        3.11     16.95 o 
  -5   2  15        1.75      -13.23     28.09 o 
  -4   2  15       52.86       24.68     23.92 o 
  -3   2  15        0.35        9.22     22.53 o 
  -2   2  15       34.48       47.48     28.02 o 
  -1   2  15      150.56      177.28     46.21 o 
   0   2  15       15.58       -3.71     15.56 o 
   1   2  15       12.65       26.50     16.13 o 
   2   2  15       17.70       18.70     17.93 o 
   3   2  15        4.17       37.08     20.37 o 
   4   2  15        0.18       17.71     17.28 o 
  -5   3  15       50.32       76.49     38.07 o 
  -4   3  15        0.12       -3.76     24.36 o 
  -3   3  15       42.80       46.50     24.55 o 
  -2   3  15       56.30       52.65     26.07 o 
  -1   3  15      293.20      323.49     29.08 o 
   0   3  15       87.96       86.47     19.41 o 
   1   3  15       13.89       27.84     16.77 o 
   2   3  15       30.38       43.79     25.97 o 
   3   3  15       21.22       12.38     15.55 o 
   4   3  15        1.56       19.31     16.15 o 
  -5   4  15        0.67       -1.83     32.19 o 
  -4   4  15        1.93       -0.38     20.81 o 
  -3   4  15       40.44       14.74     25.60 o 
  -2   4  15       71.62       65.48     26.87 o 
  -1   4  15      119.15      123.33     22.48 o 
   0   4  15        5.80        2.44     16.45 o 
   1   4  15        7.70        9.27     15.30 o 
   2   4  15       30.97       46.40     22.90 o 
   3   4  15        7.17       22.52     19.01 o 
   4   4  15        0.01        9.15     14.53 o 
  -5   5  15       13.08      -13.82     32.74 o 
  -4   5  15        6.86       10.43     32.53 o 
  -3   5  15        0.20        1.31     19.91 o 
  -2   5  15       27.93       10.63     18.50 o 
  -1   5  15      109.70      106.98     23.11 o 
   0   5  15       36.36       30.10     18.37 o 
   1   5  15        0.31        6.77     18.29 o 
   2   5  15        9.56       24.74     19.70 o 
   3   5  15       48.33       62.23     22.84 o 
   4   5  15        0.04        8.04     15.98 o 
  -5   6  15        1.06      -22.94     21.70 o 
  -4   6  15       39.36       13.79     25.61 o 
  -3   6  15        0.12        1.57     18.84 o 
  -2   6  15        7.94       18.87     18.96 o 
  -1   6  15       47.94       51.41     20.89 o 
   0   6  15        9.10        8.26     16.04 o 
   1   6  15       16.29        4.53     18.99 o 
   2   6  15      114.09      129.78     28.92 o 
   3   6  15        0.02        5.31     16.52 o 
  -5   7  15       10.05       15.32     26.80 o 
  -4   7  15        2.78      -15.20     23.11 o 
  -3   7  15        0.20       -2.66     17.60 o 
  -2   7  15       11.68       30.18     20.65 o 
  -1   7  15       11.74        2.03     18.70 o 
   0   7  15      150.64      164.58     30.77 o 
   1   7  15       25.75       34.89     22.32 o 
   2   7  15      194.97      239.91     34.12 o 
   3   7  15        2.37       16.80     15.04 o 
  -4   8  15       37.34       30.14     23.41 o 
  -3   8  15        3.22       15.15     21.35 o 
  -2   8  15       15.81       16.63     19.74 o 
  -1   8  15       64.52       59.19     21.90 o 
   0   8  15       93.07       91.44     29.48 o 
   1   8  15        4.14        6.59     22.22 o 
   2   8  15        0.35        5.77     34.93 o 
   3   8  15      105.51       73.24     23.05 o 
  -4   9  15        0.38      -21.54     20.66 o 
  -3   9  15        6.45       -4.37     20.66 o 
  -2   9  15        0.34        5.99     18.02 o 
  -1   9  15        0.39       -2.27     19.13 o 
   0   9  15        4.85        9.02     22.89 o 
   1   9  15        2.71       12.60     20.30 o 
   2   9  15       80.70       56.93     22.15 o 
   3   9  15        0.47        4.12     11.03 o 
  -4  10  15        0.23       -0.49     20.81 o 
  -3  10  15        3.92       12.99     21.16 o 
  -2  10  15       33.40       23.38     20.59 o 
  -1  10  15        7.89        1.74     25.87 o 
   0  10  15        0.55        3.29     21.21 o 
   1  10  15        4.46        4.35     30.48 o 
   2  10  15       71.94       31.74     17.17 o 
  -3  11  15       28.26       16.24     21.88 o 
  -2  11  15        2.11        8.15     18.73 o 
  -1  11  15        0.14       -2.40     23.68 o 
   0  11  15       15.14       50.45     31.85 o 
   1  11  15        8.65        2.00     17.84 o 
   2  11  15        3.76        4.07     12.71 o 
  -3  12  15        1.30       21.18     18.06 o 
  -2  12  15       10.63       41.68     21.56 o 
  -1  12  15        4.00        3.96     23.14 o 
   0  12  15        0.03       11.12     21.60 o 
   1  12  15        2.64       11.20     18.50 o 
  -2  13  15        0.00        1.20     21.02 o 
  -1  13  15        6.69        5.87     21.15 o 
   0  13  15        0.70       10.19     20.47 o 
  -5   0  16       14.83       16.27     33.63 o 
  -4   0  16        0.23      -32.95     28.98 o 
  -3   0  16      111.39       31.03     42.24 o 
  -2   0  16       36.79       16.68     32.40 o 
  -1   0  16      151.20      150.51     43.33 o 
   0   0  16        7.55       -4.65     31.03 o 
   1   0  16       26.92        3.14     27.75 o 
   2   0  16      242.45      188.01     28.53 o 
   3   0  16        0.79       15.04     24.06 o 
  -5   1  16        2.32      -11.79     25.50 o 
  -4   1  16        0.77      -14.81     23.55 o 
  -3   1  16      139.23      184.49     35.31 o 
  -2   1  16       49.10       39.62     24.50 o 
  -1   1  16        0.07      -12.73     20.73 o 
   0   1  16        9.93      -14.52     18.22 o 
   1   1  16        0.15        0.64     17.13 o 
   2   1  16       90.68      103.59     24.86 o 
   3   1  16        2.77        6.58     16.20 o 
  -5   2  16        8.92        6.54     24.85 o 
  -4   2  16        0.01       -3.61     23.65 o 
  -3   2  16        9.96       27.53     25.96 o 
  -2   2  16      114.10      140.65     33.09 o 
  -1   2  16      309.50      299.07     37.86 o 
   0   2  16       33.46       29.40     24.21 o 
   1   2  16        4.02        6.61     15.70 o 
   2   2  16       12.80       20.73     18.84 o 
   3   2  16        7.91        2.73     23.51 o 
  -5   3  16        6.51        3.34     26.59 o 
  -4   3  16        9.48        6.47     25.56 o 
  -3   3  16       45.97       22.94     24.25 o 
  -2   3  16        5.88      -12.00     24.08 o 
  -1   3  16      253.50      201.32     39.58 o 
   0   3  16        0.18       -5.70     15.16 o 
   1   3  16       13.02        8.93     16.05 o 
   2   3  16        0.09       12.05     19.14 o 
   3   3  16        0.06       13.09     18.21 o 
  -5   4  16       11.30        3.03     26.06 o 
  -4   4  16        7.49        9.57     24.62 o 
  -3   4  16       30.67       33.88     27.93 o 
  -2   4  16       45.17        7.15     24.58 o 
  -1   4  16       48.49        9.28     18.69 o 
   0   4  16        4.14       12.96     16.96 o 
   1   4  16       23.80       30.29     20.46 o 
   2   4  16        0.91       22.42     20.33 o 
   3   4  16        0.01        3.61     15.79 o 
  -5   5  16        6.39       25.27     26.81 o 
  -4   5  16        0.05      -14.15     23.26 o 
  -3   5  16       14.35        7.47     25.51 o 
  -2   5  16        9.85       10.09     23.48 o 
  -1   5  16      302.14      299.73     30.84 o 
   0   5  16        0.27       10.02     16.97 o 
   1   5  16        0.47       -3.21     18.04 o 
   2   5  16        8.08       11.19     19.81 o 
   3   5  16        1.99       18.47     19.02 o 
  -4   6  16      102.18      119.91     33.09 o 
  -3   6  16        4.40       -3.07     25.19 o 
  -2   6  16        2.23      -15.12     17.36 o 
  -1   6  16       15.33       -1.53     18.08 o 
   0   6  16       76.56       78.41     26.40 o 
   1   6  16        4.05       38.12     22.11 o 
   2   6  16        9.77       45.34     21.88 o 
   3   6  16       24.21       30.49     16.78 o 
  -4   7  16       39.83       49.80     29.60 o 
  -3   7  16        1.81       -7.57     22.22 o 
  -2   7  16        3.16       -1.48     19.10 o 
  -1   7  16        0.00        1.77     18.77 o 
   0   7  16        0.78       20.08     23.15 o 
   1   7  16        1.60       10.56     22.65 o 
   2   7  16       18.43       41.99     21.37 o 
   3   7  16        1.43       18.45     16.15 o 
  -4   8  16        6.96       16.89     31.17 o 
  -3   8  16       14.69       -2.09     20.25 o 
  -2   8  16        7.61       13.20     26.35 o 
  -1   8  16       17.53       22.54     20.26 o 
   0   8  16        0.15       -3.48     18.86 o 
   1   8  16       25.93       18.33     23.06 o 
   2   8  16       23.14       34.71     20.56 o 
  -4   9  16        0.01      -15.73     25.49 o 
  -3   9  16        2.28        1.86     22.15 o 
  -2   9  16       10.21       24.45     21.78 o 
  -1   9  16        0.13       13.88     32.26 o 
   0   9  16       15.22       39.49     25.64 o 
   1   9  16       13.22       25.11     22.81 o 
   2   9  16       67.51       58.01     22.14 o 
  -3  10  16        2.49        6.18     20.76 o 
  -2  10  16       17.02       21.70     20.98 o 
  -1  10  16        0.04       16.46     27.71 o 
   0  10  16       28.66       59.77     24.69 o 
   1  10  16       16.25       27.57     21.60 o 
  -2  11  16        8.60       39.66     27.05 o 
  -1  11  16        3.41        8.07     26.28 o 
   0  11  16       24.29       31.74     23.38 o 
   1  11  16       21.26       30.19     21.75 o 
  -1  12  16       48.79       46.37     27.33 o 
   0  12  16        0.54       10.78     21.36 o 
  -5   1  17        5.35        2.91     24.81 o 
  -4   1  17        0.27        3.36     25.06 o 
  -3   1  17       21.41       20.24     27.99 o 
  -2   1  17      157.42      164.95     34.43 o 
  -1   1  17       12.91       12.80     24.94 o 
   0   1  17        1.02      -23.19     24.06 o 
   1   1  17       10.98       10.57     21.71 o 
   2   1  17       21.85       41.69     33.08 o 
   3   1  17        3.80       25.29     23.65 o 
  -5   2  17       34.52       55.09     31.48 o 
  -4   2  17        0.67      -24.08     21.92 o 
  -3   2  17       46.11       36.15     28.65 o 
  -2   2  17        5.43      -11.36     21.74 o 
  -1   2  17       32.21       -7.34     24.93 o 
   0   2  17       10.42        6.27     24.01 o 
   1   2  17       34.77       56.94     25.26 o 
   2   2  17       20.82       21.77     18.69 o 
   3   2  17        1.36       36.09     24.06 o 
  -4   3  17       11.29       14.85     26.24 o 
  -3   3  17        6.68      -14.06     28.78 o 
  -2   3  17        3.06      -13.53     23.78 o 
  -1   3  17       21.06       38.27     24.09 o 
   0   3  17        1.49       -0.92     22.42 o 
   1   3  17       12.63       35.95     19.80 o 
   2   3  17        2.77        9.37     18.45 o 
   3   3  17        0.05       28.59     19.55 o 
  -4   4  17        0.30      -19.54     27.40 o 
  -3   4  17        4.22      -17.19     23.37 o 
  -2   4  17        1.49      -18.29     24.63 o 
  -1   4  17       79.20       57.24     26.10 o 
   0   4  17       15.17       24.99     18.26 o 
   1   4  17       20.20       50.80     23.44 o 
   2   4  17        0.28       32.53     20.82 o 
   3   4  17        8.10       38.85     21.95 o 
  -4   5  17       18.00       41.63     30.73 o 
  -3   5  17        0.09      -11.55     24.07 o 
  -2   5  17       26.27       45.11     28.64 o 
  -1   5  17       13.61        5.87     24.50 o 
   0   5  17       15.35       31.19     18.75 o 
   1   5  17        1.62       16.73     20.03 o 
   2   5  17        6.73       22.93     20.53 o 
  -4   6  17        9.85      -25.06     25.93 o 
  -3   6  17        1.85      -21.41     31.99 o 
  -2   6  17        2.69       -1.07     25.33 o 
  -1   6  17       54.46       46.98     20.44 o 
   0   6  17        0.02       10.99     22.29 o 
   1   6  17        0.00       14.84     36.98 o 
   2   6  17        2.54       20.06     20.22 o 
  -4   7  17        7.87       -3.91     24.13 o 
  -3   7  17        0.18       -6.68     38.07 o 
  -2   7  17       19.70       -7.21     25.12 o 
  -1   7  17        0.01       -5.26     19.67 o 
   0   7  17        2.03       15.58     22.59 o 
   1   7  17       21.94       33.50     23.55 o 
   2   7  17        7.61       33.97     23.09 o 
  -3   8  17       12.86        7.67     26.42 o 
  -2   8  17       57.87       57.82     24.35 o 
  -1   8  17        1.70        8.07     40.94 o 
   0   8  17       64.08       74.60     27.58 o 
   1   8  17       26.33       56.59     25.30 o 
  -3   9  17        0.38       36.15     27.85 o 
  -2   9  17        7.64        3.98     21.02 o 
  -1   9  17        0.21       22.67     24.50 o 
   0   9  17        0.68       10.60     23.03 o 
   1   9  17       37.58      100.93     27.62 o 
  -2  10  17       34.29       46.46     23.28 o 
  -1  10  17        3.57        5.07     23.49 o 
   0  10  17        0.84       31.09     23.17 o 
  -4   0  18       62.52       83.80     45.93 o 
  -3   0  18       81.40       56.46     42.79 o 
  -2   0  18      784.09      881.59     89.81 o 
  -1   0  18       32.85       17.09     35.95 o 
   0   0  18        0.69       34.72     37.32 o 
   1   0  18       18.33       41.97     35.95 o 
  -4   1  18        1.40        5.52     31.66 o 
  -3   1  18       63.88       59.32     27.64 o 
  -2   1  18      718.75      726.55     58.58 o 
  -1   1  18        1.64       17.82     25.02 o 
   0   1  18        0.82      -21.03     22.79 o 
   1   1  18        0.81       14.81     23.83 o 
   2   1  18        5.36       13.12     32.26 o 
  -4   2  18        0.08      -20.24     24.45 o 
  -3   2  18        9.04      -16.76     29.28 o 
  -2   2  18       23.96       11.00     25.13 o 
  -1   2  18        0.04      -23.90     20.65 o 
   0   2  18        2.25        3.71     22.84 o 
   1   2  18       12.21       10.93     23.01 o 
   2   2  18        2.74       20.78     32.40 o 
  -4   3  18        7.45      -15.41     26.16 o 
  -3   3  18        2.89        4.58     28.68 o 
  -2   3  18        1.46        5.95     26.13 o 
  -1   3  18        0.58       -1.63     25.61 o 
   0   3  18        6.40       10.58     24.26 o 
   1   3  18       26.70       61.93     39.64 o 
   2   3  18       13.03       23.62     20.22 o 
  -4   4  18        0.76       19.00     37.59 o 
  -3   4  18        3.26       -0.66     26.33 o 
  -2   4  18       37.04       33.70     28.04 o 
  -1   4  18       51.73       28.59     26.24 o 
   0   4  18        3.18       -3.87     24.32 o 
   1   4  18        0.10      -16.95     29.94 o 
   2   4  18        0.60       20.95     20.83 o 
  -3   5  18       20.28        0.52     28.29 o 
  -2   5  18        0.00      -10.79     24.00 o 
  -1   5  18        3.40      -17.12     23.90 o 
   0   5  18        0.66       -8.48     33.36 o 
   1   5  18        9.85       23.79     20.96 o 
   2   5  18        0.36       19.38     21.43 o 
  -3   6  18       11.23       18.37     29.73 o 
  -2   6  18        0.68      -24.16     24.06 o 
  -1   6  18        0.39      -24.60     20.78 o 
   0   6  18        2.99       29.27     23.38 o 
   1   6  18        1.43       26.34     21.30 o 
  -3   7  18        3.78      -17.53     25.84 o 
  -2   7  18        0.30       -2.11     27.30 o 
  -1   7  18        3.16       -5.33     39.92 o 
   0   7  18        4.51       19.45     26.31 o 
   1   7  18        0.65       15.32     20.45 o 
  -2   8  18        1.04      -31.65     24.72 o 
  -1   8  18        0.02       35.07     37.73 o 
   0   8  18        7.80       30.83     23.61 o 
  -1   9  18       25.64       54.15     27.35 o 
  -3   1  19       12.78       -7.49     26.99 o 
  -2   1  19        6.62        4.28     26.14 o 
  -1   1  19      139.38      122.21     33.54 o 
   0   1  19        2.62       -3.74     24.27 o 
   1   1  19        0.01        2.93     24.20 o 
  -3   2  19        1.71      -34.30     27.95 o 
  -2   2  19       32.09       16.57     25.88 o 
  -1   2  19        3.98        2.40     24.33 o 
   0   2  19       17.51        1.73     25.43 o 
   1   2  19       61.95       53.72     35.41 o 
  -3   3  19       23.40       -4.50     28.00 o 
  -2   3  19       30.66        1.28     26.01 o 
  -1   3  19        4.17        6.44     22.28 o 
   0   3  19        0.65       -5.50     25.32 o 
   1   3  19       18.76       57.55     41.83 o 
  -3   4  19        1.20       -5.40     29.89 o 
  -2   4  19        3.81        1.40     23.95 o 
  -1   4  19        5.14      -15.15     24.04 o 
   0   4  19        0.93       53.72     42.65 o 
   1   4  19        2.21      -10.25     34.04 o 
  -2   5  19        3.58      -26.38     24.97 o 
  -1   5  19        0.06      -28.63     25.61 o 
   0   5  19       17.36       43.88     39.92 o 
  -2   6  19        3.24        0.12     26.48 o 
  -1   6  19        5.05       -4.75     24.02 o 
   0   6  19        9.05       -2.32     31.44 o 
  -2   0  20       19.40       -0.55     40.19 o 
  -1   0  20      110.97      171.70     51.54 o 
   0   0  20        5.51      296.10     62.20 o 
  -2   1  20       20.39       17.20     30.25 o 
  -1   1  20        6.29       13.44     26.05 o 
   0   1  20       12.25        9.58     28.71 o 
  -2   2  20       93.33      106.16     35.76 o 
  -1   2  20        0.10      -23.47     24.76 o 
  -1   3  20       11.65        8.55     28.08 o 
                                                 
